# Supplementary material for: (+)-(S)-N-[(1-Benzo­thio­phen-2-yl)methyl­idene]-1-(naphthalen-1-yl)ethyl­amine
Source: Acta Crystallogr Sect E Struct Rep Online. 2013 Aug 31;69(Pt 9):o1480. doi: 10.1107/S1600536813023611 (PMC3884384; doi:10.1107/S1600536813023611)
Supplement: Supplementary file 1 [file e-69-o1480-sup1.cif]

##############################################################################
#                                                                            #
# This CIF contains the data in a paper accepted for publication in          #
# Acta Crystallographica Section E. It conforms to the requirements of       #
# Notes for Authors for Acta Crystallographica Section E, and has been       #
# peer reviewed under the auspices of the IUCr Commission on Journals.       #
#                                                                            #
# Full details of the Crystallographic Information File format               #
# are given in the paper "The Crystallographic Information File (CIF):       #
# a New Standard Archive File for Crystallography" by S. R. Hall, F. H.      #
# Allen and I. D. Brown [Acta Cryst. (1991), A47, 655-685].                  #
#                                                                            #
# The current version of the core CIF dictionary is obtainable from          #
# ftp://ftp.iucr.org/pub/cif_core.dic.                                       #
#                                                                            #
# Software is freely available for graphical display of the structure(s)     #
# in this CIF. For information consult the CIF software page                 #
# http://www.iucr.org/resources/cif/software.                                #
#                                                                            #
# This file may be used for bona fide research purposes within the           #
# scientific community so long as proper attribution is given to the journal # 
# article from which it was obtained.                                        #
#                                                                            #
##############################################################################
data_global
_audit_creation_method     'WinGX routine CIF_UPDATE'
_audit_conform_dict_name     cif_core.dic
_audit_conform_dict_version     2.4.3
_journal_data_validation_number     ?
_journal_date_recd_electronic     2013-08-14
_journal_date_accepted     2013-08-21
_journal_name_full     'Acta Crystallographica, Section E'
_journal_year     2013
_journal_volume     69
_journal_issue      9
_journal_page_first     o1480
_journal_page_last     o1480
_journal_paper_category     QO
_journal_paper_doi     10.1107/S1600536813023611
_journal_coeditor_code     BT6929
_publ_contact_author_name     'Mendoza, Angel'
_publ_contact_author_address
;
Unidad de An\'alisis Instrumental
Edificio 103E, Ciudad Universitaria
Intituto de Ciencias, BUAP
Puebla, Pue. M\'exico 72570
Mexico
;
_publ_contact_author_email     angel.mendoza@correo.buap.mx
_publ_contact_author_fax     '+52 222 229 55 00 ext 7397'
_publ_contact_author_phone     '+52 222 229 55 00 ext 7297'
_publ_section_title
;\
(+)-(<i>S</i>)-<i>N</i>-[(1-Benzothiophen-2-yl)methylidene]-1-(naphthalen-1-yl)\
ethylamine
;
loop_
    _publ_author_name
    _publ_author_address
    'Hern\'andez-T\'ellez, Guadalupe'
;
Lab. S\'intesis de Complejos, Facultad de Ciencias Qu\'imicas, Benem\'erita
Universidad Aut\'onoma de Puebla, PO Box 1067, 72001 Puebla, Pue.
Mexico
;
    'Portillo-Moreno, Oscar'
;
Lab. S\'intesis de Complejos, Facultad de Ciencias Qu\'imicas, Benem\'erita
Universidad Aut\'onoma de Puebla, PO Box 1067, 72001 Puebla, Pue.
Mexico
;
    'Guti\'errez, Ren\'e'
;
Lab. S\'intesis de Complejos, Facultad de Ciencias Qu\'imicas, Benem\'erita
Universidad Aut\'onoma de Puebla, PO Box 1067, 72001 Puebla, Pue.
Mexico
;
    'Rios-Merino, Francisco J.'
;
Centro de Qu\'imica
Instituto de Ciencias
Benem\'erita Universidad Aut\'onoma de Puebla
72570 Puebla, Pue.
Mexico
;
    'Mendoza, Angel'
;
Centro de Qu\'imica
Instituto de Ciencias
Benem\'erita Universidad Aut\'onoma de Puebla
72570 Puebla, Pue.
Mexico
;
data_I
_audit_creation_method     'WinGX routine CIF_UPDATE'
_chemical_name_systematic
;\
(+)-(<i>S</i>)-<i>N</i>-[(1-Benzothiophen-2-yl)methylidene]-\
1-(naphthalen-1-yl)ethylamine
;
_chemical_formula_moiety     'C21 H17 N S'
_chemical_formula_sum     'C21 H17 N S'
_chemical_formula_iupac     'C21 H17 N S'
_chemical_formula_weight     315.42
_symmetry_cell_setting     orthorhombic
_symmetry_space_group_name_H-M     'P 21 21 21'
_symmetry_space_group_name_Hall     'P 2ac 2ab'
loop_
    _space_group_symop_operation_xyz
    'x, y, z'
    '-x+1/2, -y, z+1/2'
    'x+1/2, -y+1/2, -z'
    '-x, y+1/2, -z+1/2'
_cell_length_a     5.6423(3)
_cell_length_b     8.0808(4)
_cell_length_c     36.3864(19)
_cell_angle_alpha     90
_cell_angle_beta     90
_cell_angle_gamma     90
_cell_volume     1659.01(15)
_cell_formula_units_Z     4
_cell_measurement_reflns_used     2302
_cell_measurement_theta_min     4.832
_cell_measurement_theta_max     73.663
_cell_measurement_temperature     298(2)
_exptl_crystal_description     plate
_exptl_crystal_colour     'translucent colourless'
_exptl_crystal_size_max     0.9285
_exptl_crystal_size_mid     0.1727
_exptl_crystal_size_min     0.061
_exptl_crystal_density_diffrn     1.263
_exptl_crystal_F_000     664
_exptl_absorpt_coefficient_mu     1.698
_exptl_absorpt_correction_type     multi-scan
_exptl_absorpt_process_details
;
(CrysAlis PRO; Oxford Diffraction, 2006)
;
_exptl_absorpt_correction_T_min     0.66445
_exptl_absorpt_correction_T_max     1
_exptl_special_details     ?
_diffrn_ambient_temperature     298(2)
_diffrn_radiation_type     CuK\a
_diffrn_radiation_wavelength     1.54184
_diffrn_radiation_monochromator     graphite
_diffrn_measurement_device_type
                                   'Oxford Diffraction Xcalibur (Atlas, Gemini)'
_diffrn_measurement_method     '\w scans'
_diffrn_detector_area_resol_mean     10.5564
_diffrn_reflns_number     8690
_diffrn_reflns_av_R_equivalents     0.0531
_diffrn_reflns_theta_min     4.862
_diffrn_reflns_theta_max     66.046
_diffrn_reflns_theta_full     67.684
_diffrn_measured_fraction_theta_max     0.983
_diffrn_measured_fraction_theta_full     0.983
_diffrn_reflns_limit_h_min     -6
_diffrn_reflns_limit_h_max     6
_diffrn_reflns_limit_k_min     -9
_diffrn_reflns_limit_k_max     9
_diffrn_reflns_limit_l_min     -43
_diffrn_reflns_limit_l_max     43
_refine_special_details     ?
_reflns_number_total     2844
_reflns_number_gt     2417
_reflns_threshold_expression     I>2\s(I)
_refine_ls_structure_factor_coef     Fsqd
_refine_ls_matrix_type     full
_refine_ls_R_factor_all     0.0506
_refine_ls_R_factor_gt     0.0397
_refine_ls_wR_factor_ref     0.0919
_refine_ls_goodness_of_fit_ref     1.011
_refine_ls_restrained_S_all     1.011
_refine_ls_number_reflns     2844
_refine_ls_number_parameters     208
_refine_ls_number_restraints     0
_refine_ls_hydrogen_treatment     constr
_refine_ls_weighting_scheme     calc
_refine_ls_weighting_details
;
 w=1/[\s^2^(Fo^2^)+(0.0363P)^2^]
 where P=(Fo^2^+2Fc^2^)/3
;
_atom_sites_solution_hydrogens     geom
_refine_ls_shift/su_max     0
_refine_ls_shift/su_mean     0
_refine_diff_density_max     0.249
_refine_diff_density_min     -0.179
_refine_ls_extinction_method     none
_refine_ls_abs_structure_details
;
Flack parameter determined using 839 quotients [(I+)-(I-)]/[(I+)+(I-)]
(Parsons & Flack (2004)
;
_refine_ls_abs_structure_Flack     0.021(17)
loop_
    _atom_type_symbol
    _atom_type_description
    _atom_type_scat_dispersion_real
    _atom_type_scat_dispersion_imag
    _atom_type_scat_source
    C C 0.0181 0.0091 'International Tables Vol C Tables 4.2.6.8 and 6.1.1.4'
    H H 0 0 'International Tables Vol C Tables 4.2.6.8 and 6.1.1.4'
    N N 0.0311 0.018 'International Tables Vol C Tables 4.2.6.8 and 6.1.1.4'
    S S 0.3331 0.5567 'International Tables Vol C Tables 4.2.6.8 and 6.1.1.4'
_computing_data_collection
;
CrysAlis PRO (Oxford Diffraction, 2006)
;
_computing_cell_refinement
;
CrysAlis PRO (Oxford Diffraction, 2006)
;
_computing_data_reduction
;
CrysAlis PRO (Oxford Diffraction, 2006)
;
_computing_structure_solution     'SHELXS97 (Sheldrick, 2008)'
_computing_structure_refinement     'SHELXL2013 (Sheldrick, 2008)'
_computing_molecular_graphics     'SHELXL2013 (Sheldrick, 2008)'
_computing_publication_material     'SHELXL2013 (Sheldrick, 2008)'
loop_
    _atom_site_type_symbol
    _atom_site_label
    _atom_site_fract_x
    _atom_site_fract_y
    _atom_site_fract_z
    _atom_site_U_iso_or_equiv
    _atom_site_adp_type
    _atom_site_calc_flag
    _atom_site_occupancy
    _atom_site_disorder_assembly
    _atom_site_disorder_group
    S S1 0.66160(15) 0.33795(10) 0.20762(2) 0.0504(2) Uani d 1 . .
    C C13 0.8326(7) 0.6220(4) 0.07300(9) 0.0526(8) Uani d 1 . .
    C C5 0.8422(8) 0.4832(4) 0.30726(10) 0.0559(8) Uani d 1 . .
    H H5 0.9665 0.5439 0.3173 0.067 Uiso calc 1 . .
    C C9 0.6413(6) 0.3627(4) 0.25514(9) 0.0453(7) Uani d 1 . .
    C C3 0.9946(6) 0.4998(4) 0.24067(10) 0.0492(8) Uani d 1 . .
    H H3 1.1323 0.5599 0.2451 0.059 Uiso calc 1 . .
    C C4 0.8335(6) 0.4527(4) 0.26915(10) 0.0467(7) Uani d 1 . .
    C C2 0.9289(5) 0.4490(4) 0.20692(11) 0.0485(7) Uani d 1 . .
    C C1 1.0499(6) 0.4771(4) 0.17269(10) 0.0506(8) Uani d 1 . .
    H H1 1.182 0.546 0.1725 0.061 Uiso calc 1 . .
    C C6 0.6675(8) 0.4233(5) 0.32929(11) 0.0612(9) Uani d 1 . .
    H H6 0.6735 0.4435 0.3544 0.073 Uiso calc 1 . .
    N N1 0.9833(5) 0.4116(4) 0.14263(9) 0.0557(7) Uani d 1 . .
    C C12 0.9580(6) 0.4687(4) 0.07747(10) 0.0524(8) Uani d 1 . .
    C C8 0.4653(6) 0.3017(4) 0.27776(11) 0.0553(9) Uani d 1 . .
    H H8 0.3398 0.2412 0.2681 0.066 Uiso calc 1 . .
    C C10 1.1270(7) 0.4460(5) 0.10929(10) 0.0563(9) Uani d 1 . .
    H H10 1.2155 0.549 0.113 0.068 Uiso calc 1 . .
    C C19 0.6218(8) 0.5002(6) 0.02083(11) 0.0696(11) Uani d 1 . .
    H H19 0.51 0.5086 0.0021 0.083 Uiso calc 1 . .
    C C18 0.6615(8) 0.6360(5) 0.04455(10) 0.0626(9) Uani d 1 . .
    C C11 1.3029(8) 0.3034(6) 0.10488(12) 0.0797(13) Uani d 1 . .
    H H11A 1.4038 0.2983 0.1261 0.12 Uiso calc 1 . .
    H H11B 1.3975 0.3214 0.0833 0.12 Uiso calc 1 . .
    H H11C 1.2177 0.2012 0.1025 0.12 Uiso calc 1 . .
    C C17 0.5403(10) 0.7867(6) 0.04014(15) 0.0848(15) Uani d 1 . .
    H H17 0.4272 0.7966 0.0217 0.102 Uiso calc 1 . .
    C C7 0.4790(7) 0.3319(5) 0.31476(11) 0.0611(10) Uani d 1 . .
    H H7 0.362 0.2913 0.3303 0.073 Uiso calc 1 . .
    C C14 0.8719(9) 0.7621(5) 0.09573(12) 0.0659(11) Uani d 1 . .
    H H14 0.9816 0.7552 0.1147 0.079 Uiso calc 1 . .
    C C15 0.7523(10) 0.9062(6) 0.09026(14) 0.0851(15) Uani d 1 . .
    H H15 0.7825 0.997 0.1052 0.102 Uiso calc 1 . .
    C C20 0.7450(8) 0.3587(6) 0.02515(12) 0.0700(11) Uani d 1 . .
    H H20 0.7182 0.2704 0.0093 0.084 Uiso calc 1 . .
    C C16 0.5852(10) 0.9180(6) 0.06237(15) 0.0950(18) Uani d 1 . .
    H H16 0.5034 1.0167 0.0589 0.114 Uiso calc 1 . .
    C C21 0.9123(7) 0.3431(5) 0.05316(10) 0.0610(9) Uani d 1 . .
    H H21 0.9956 0.2443 0.0554 0.073 Uiso calc 1 . .
loop_
    _atom_site_aniso_label
    _atom_site_aniso_U_11
    _atom_site_aniso_U_22
    _atom_site_aniso_U_33
    _atom_site_aniso_U_12
    _atom_site_aniso_U_13
    _atom_site_aniso_U_23
    S1 0.0487(4) 0.0531(4) 0.0493(4) -0.0025(4) -0.0075(4) -0.0035(4)
    C13 0.0587(19) 0.0561(19) 0.0431(17) 0.0004(18) 0.0125(17) 0.0075(14)
    C5 0.059(2) 0.0567(19) 0.0522(19) -0.002(2) -0.0078(19) -0.0037(16)
    C9 0.0447(16) 0.0411(14) 0.0501(17) 0.0052(15) -0.0051(16) 0.0011(13)
    C3 0.0460(19) 0.0482(17) 0.054(2) -0.0028(15) -0.0055(16) -0.0030(15)
    C4 0.0446(17) 0.0415(14) 0.0541(18) 0.0071(16) -0.0046(18) -0.0002(14)
    C2 0.0472(17) 0.0431(16) 0.0552(19) 0.0040(13) -0.0013(17) 0.0042(16)
    C1 0.0484(18) 0.0518(18) 0.051(2) 0.0041(15) -0.0027(17) 0.0030(16)
    C6 0.070(2) 0.065(2) 0.0485(19) 0.005(2) 0.002(2) -0.0040(18)
    N1 0.0539(17) 0.0614(17) 0.0517(18) 0.0019(15) 0.0030(14) 0.0063(15)
    C12 0.055(2) 0.0558(18) 0.0461(19) 0.0009(17) 0.0109(17) 0.0041(16)
    C8 0.0486(19) 0.0497(19) 0.068(2) -0.0031(16) -0.0031(18) -0.0008(17)
    C10 0.058(2) 0.061(2) 0.0497(19) -0.0035(18) 0.0073(18) 0.0045(16)
    C19 0.077(3) 0.082(3) 0.049(2) -0.005(2) -0.004(2) 0.006(2)
    C18 0.067(2) 0.070(2) 0.0502(19) 0.007(2) 0.008(2) 0.0127(18)
    C11 0.070(3) 0.103(4) 0.066(3) 0.022(3) 0.012(2) 0.017(3)
    C17 0.093(3) 0.090(3) 0.072(3) 0.025(3) -0.001(3) 0.015(3)
    C7 0.061(2) 0.060(2) 0.062(2) 0.003(2) 0.0126(19) 0.009(2)
    C14 0.085(3) 0.059(2) 0.054(2) 0.003(2) 0.010(2) 0.0002(17)
    C15 0.127(4) 0.060(2) 0.069(3) 0.007(3) 0.022(3) 0.000(2)
    C20 0.087(3) 0.070(3) 0.053(2) -0.009(2) 0.003(2) -0.009(2)
    C16 0.128(5) 0.073(3) 0.084(4) 0.039(3) 0.020(3) 0.016(3)
    C21 0.073(2) 0.0584(19) 0.052(2) 0.0054(18) 0.0099(18) -0.0017(19)
_geom_special_details
;
All e.s.d.'s (except the e.s.d. in the dihedral angle between two l.s. planes)
are estimated using the full covariance matrix. The cell e.s.d.'s are taken
into account individually in the estimation of e.s.d.'s in distances, angles
and torsion angles; correlations between e.s.d.'s in cell parameters are only
used when they are defined by crystal symmetry. An approximate (isotropic)
treatment of cell e.s.d.'s is used for estimating e.s.d.'s involving l.s.
planes.
;
loop_
    _geom_bond_atom_site_label_1
    _geom_bond_atom_site_label_2
    _geom_bond_site_symmetry_2
    _geom_bond_distance
    _geom_bond_publ_flag
    S1 C9 . 1.744(3) ?
    S1 C2 . 1.755(3) ?
    C13 C14 . 1.419(5) ?
    C13 C18 . 1.420(6) ?
    C13 C12 . 1.436(5) ?
    C5 C6 . 1.359(6) ?
    C5 C4 . 1.409(5) ?
    C5 H5 . 0.93 ?
    C9 C8 . 1.380(5) ?
    C9 C4 . 1.402(5) ?
    C3 C2 . 1.347(5) ?
    C3 C4 . 1.430(5) ?
    C3 H3 . 0.93 ?
    C2 C1 . 1.438(5) ?
    C1 N1 . 1.272(5) ?
    C1 H1 . 0.93 ?
    C6 C7 . 1.399(6) ?
    C6 H6 . 0.93 ?
    N1 C10 . 1.485(5) ?
    C12 C21 . 1.371(6) ?
    C12 C10 . 1.511(6) ?
    C8 C7 . 1.371(6) ?
    C8 H8 . 0.93 ?
    C10 C11 . 1.529(6) ?
    C10 H10 . 0.98 ?
    C19 C20 . 1.347(6) ?
    C19 C18 . 1.414(6) ?
    C19 H19 . 0.93 ?
    C18 C17 . 1.406(6) ?
    C11 H11A . 0.96 ?
    C11 H11B . 0.96 ?
    C11 H11C . 0.96 ?
    C17 C16 . 1.358(7) ?
    C17 H17 . 0.93 ?
    C7 H7 . 0.93 ?
    C14 C15 . 1.361(6) ?
    C14 H14 . 0.93 ?
    C15 C16 . 1.388(7) ?
    C15 H15 . 0.93 ?
    C20 C21 . 1.395(6) ?
    C20 H20 . 0.93 ?
    C16 H16 . 0.93 ?
    C21 H21 . 0.93 ?
loop_
    _geom_angle_atom_site_label_1
    _geom_angle_atom_site_label_2
    _geom_angle_atom_site_label_3
    _geom_angle_site_symmetry_1
    _geom_angle_site_symmetry_3
    _geom_angle
    _geom_angle_publ_flag
    C9 S1 C2 . . 90.70(18) ?
    C14 C13 C18 . . 117.9(4) ?
    C14 C13 C12 . . 123.0(4) ?
    C18 C13 C12 . . 119.1(3) ?
    C6 C5 C4 . . 119.5(4) ?
    C6 C5 H5 . . 120.2 ?
    C4 C5 H5 . . 120.2 ?
    C8 C9 C4 . . 121.6(3) ?
    C8 C9 S1 . . 126.7(3) ?
    C4 C9 S1 . . 111.7(3) ?
    C2 C3 C4 . . 113.9(3) ?
    C2 C3 H3 . . 123.1 ?
    C4 C3 H3 . . 123.1 ?
    C9 C4 C5 . . 118.4(4) ?
    C9 C4 C3 . . 111.5(3) ?
    C5 C4 C3 . . 130.1(4) ?
    C3 C2 C1 . . 127.6(3) ?
    C3 C2 S1 . . 112.3(3) ?
    C1 C2 S1 . . 120.1(3) ?
    N1 C1 C2 . . 122.6(3) ?
    N1 C1 H1 . . 118.7 ?
    C2 C1 H1 . . 118.7 ?
    C5 C6 C7 . . 121.1(4) ?
    C5 C6 H6 . . 119.5 ?
    C7 C6 H6 . . 119.5 ?
    C1 N1 C10 . . 117.6(3) ?
    C21 C12 C13 . . 118.2(3) ?
    C21 C12 C10 . . 121.5(3) ?
    C13 C12 C10 . . 120.2(3) ?
    C7 C8 C9 . . 118.8(4) ?
    C7 C8 H8 . . 120.6 ?
    C9 C8 H8 . . 120.6 ?
    N1 C10 C12 . . 107.7(3) ?
    N1 C10 C11 . . 107.4(3) ?
    C12 C10 C11 . . 114.9(3) ?
    N1 C10 H10 . . 108.9 ?
    C12 C10 H10 . . 108.9 ?
    C11 C10 H10 . . 108.9 ?
    C20 C19 C18 . . 120.4(4) ?
    C20 C19 H19 . . 119.8 ?
    C18 C19 H19 . . 119.8 ?
    C17 C18 C19 . . 121.7(4) ?
    C17 C18 C13 . . 118.9(4) ?
    C19 C18 C13 . . 119.4(4) ?
    C10 C11 H11A . . 109.5 ?
    C10 C11 H11B . . 109.5 ?
    H11A C11 H11B . . 109.5 ?
    C10 C11 H11C . . 109.5 ?
    H11A C11 H11C . . 109.5 ?
    H11B C11 H11C . . 109.5 ?
    C16 C17 C18 . . 121.2(5) ?
    C16 C17 H17 . . 119.4 ?
    C18 C17 H17 . . 119.4 ?
    C8 C7 C6 . . 120.5(4) ?
    C8 C7 H7 . . 119.7 ?
    C6 C7 H7 . . 119.7 ?
    C15 C14 C13 . . 121.3(5) ?
    C15 C14 H14 . . 119.3 ?
    C13 C14 H14 . . 119.3 ?
    C14 C15 C16 . . 120.2(5) ?
    C14 C15 H15 . . 119.9 ?
    C16 C15 H15 . . 119.9 ?
    C19 C20 C21 . . 120.7(4) ?
    C19 C20 H20 . . 119.6 ?
    C21 C20 H20 . . 119.6 ?
    C17 C16 C15 . . 120.6(4) ?
    C17 C16 H16 . . 119.7 ?
    C15 C16 H16 . . 119.7 ?
    C12 C21 C20 . . 122.1(4) ?
    C12 C21 H21 . . 118.9 ?
    C20 C21 H21 . . 118.9 ?
loop_
    _geom_torsion_atom_site_label_1
    _geom_torsion_atom_site_label_2
    _geom_torsion_atom_site_label_3
    _geom_torsion_atom_site_label_4
    _geom_torsion_site_symmetry_1
    _geom_torsion_site_symmetry_2
    _geom_torsion_site_symmetry_3
    _geom_torsion_site_symmetry_4
    _geom_torsion
    _geom_torsion_publ_flag
    C2 S1 C9 C8 . . . . -178.8(3) ?
    C2 S1 C9 C4 . . . . 0.0(2) ?
    C8 C9 C4 C5 . . . . -1.2(5) ?
    S1 C9 C4 C5 . . . . 179.9(3) ?
    C8 C9 C4 C3 . . . . 178.8(3) ?
    S1 C9 C4 C3 . . . . -0.1(3) ?
    C6 C5 C4 C9 . . . . 0.9(5) ?
    C6 C5 C4 C3 . . . . -179.1(3) ?
    C2 C3 C4 C9 . . . . 0.2(4) ?
    C2 C3 C4 C5 . . . . -179.9(4) ?
    C4 C3 C2 C1 . . . . 179.4(3) ?
    C4 C3 C2 S1 . . . . -0.2(4) ?
    C9 S1 C2 C3 . . . . 0.1(3) ?
    C9 S1 C2 C1 . . . . -179.5(3) ?
    C3 C2 C1 N1 . . . . 173.8(4) ?
    S1 C2 C1 N1 . . . . -6.7(5) ?
    C4 C5 C6 C7 . . . . 0.0(6) ?
    C2 C1 N1 C10 . . . . -178.2(3) ?
    C14 C13 C12 C21 . . . . -177.7(4) ?
    C18 C13 C12 C21 . . . . 2.0(5) ?
    C14 C13 C12 C10 . . . . 5.0(5) ?
    C18 C13 C12 C10 . . . . -175.3(3) ?
    C4 C9 C8 C7 . . . . 0.7(5) ?
    S1 C9 C8 C7 . . . . 179.4(3) ?
    C1 N1 C10 C12 . . . . -140.7(3) ?
    C1 N1 C10 C11 . . . . 95.0(4) ?
    C21 C12 C10 N1 . . . . -99.0(4) ?
    C13 C12 C10 N1 . . . . 78.2(4) ?
    C21 C12 C10 C11 . . . . 20.6(5) ?
    C13 C12 C10 C11 . . . . -162.1(3) ?
    C20 C19 C18 C17 . . . . 178.3(4) ?
    C20 C19 C18 C13 . . . . 0.0(6) ?
    C14 C13 C18 C17 . . . . 0.2(6) ?
    C12 C13 C18 C17 . . . . -179.6(4) ?
    C14 C13 C18 C19 . . . . 178.5(4) ?
    C12 C13 C18 C19 . . . . -1.2(6) ?
    C19 C18 C17 C16 . . . . -177.9(5) ?
    C13 C18 C17 C16 . . . . 0.4(7) ?
    C9 C8 C7 C6 . . . . 0.2(6) ?
    C5 C6 C7 C8 . . . . -0.5(6) ?
    C18 C13 C14 C15 . . . . -0.9(6) ?
    C12 C13 C14 C15 . . . . 178.9(4) ?
    C13 C14 C15 C16 . . . . 1.0(7) ?
    C18 C19 C20 C21 . . . . 0.4(7) ?
    C18 C17 C16 C15 . . . . -0.3(8) ?
    C14 C15 C16 C17 . . . . -0.4(8) ?
    C13 C12 C21 C20 . . . . -1.7(6) ?
    C10 C12 C21 C20 . . . . 175.6(3) ?
    C19 C20 C21 C12 . . . . 0.4(6) ?
loop_
    _geom_hbond_atom_site_label_D
    _geom_hbond_atom_site_label_H
    _geom_hbond_atom_site_label_A
    _geom_hbond_site_symmetry_A
    _geom_hbond_distance_DH
    _geom_hbond_distance_HA
    _geom_hbond_distance_DA
    _geom_hbond_angle_DHA
    C8 H8 Cg1 4_645 0.93 2.73 3.491(4) 139
    C11 H11B Cg2 1_655 0.96 2.59 3.724(5) 149
