# Supplementary material for: (+)-(S)-N-[(1-Benzo­thio­phen-2-yl)methyl­idene]-1-(naphthalen-1-yl)ethyl­amine
Source: Acta Crystallogr Sect E Struct Rep Online. 2013 Aug 31;69(Pt 9):o1480. doi: 10.1107/S1600536813023611 (PMC3884384; doi:10.1107/S1600536813023611)
Supplement: Supplementary file 2 [file e-69-o1480-Isup2.hkl]

#
# h,k,l, Fc-squared, Fo-squared, sigma(Fo-squared), status flag
#
data_I
_shelx_title ' I-XXIV-C_Cu in P212121'
_shelx_refln_list_code          4
_shelx_F_calc_maximum      170.46
_exptl_crystal_F_000       664.00
_reflns_d_resolution_high  0.8436

loop_
 _space_group_symop_operation_xyz
 'x, y, z'
 '-x+1/2, -y, z+1/2'
 'x+1/2, -y+1/2, -z'
 '-x, y+1/2, -z+1/2'

_cell_length_a     5.6423
_cell_length_b     8.0808
_cell_length_c    36.3864
_cell_angle_alpha  90.000
_cell_angle_beta   90.000
_cell_angle_gamma  90.000

_shelx_F_squared_multiplier     1.000

loop_
 _refln_index_h
 _refln_index_k
 _refln_index_l
 _refln_F_squared_calc
 _refln_F_squared_meas
 _refln_F_squared_sigma
 _refln_observed_status
   2   0   0        530.26        541.68        17.45 o
   4   0   0        257.25        278.22        18.82 o
   6   0   0        431.88        519.84        26.11 o
   1   1   0       7668.96       7471.51        73.78 o
   2   1   0        196.37        177.17         7.46 o
   4   1   0        781.78        738.39        30.74 o
   5   1   0        266.88        284.38        10.67 o
   0   2   0       2993.49       3438.10       142.30 o
   1   2   0        722.42        699.44        50.31 o
   2   2   0        393.57        440.45        11.32 o
   3   2   0       1190.02       1138.17        36.29 o
   4   2   0          0.10         -3.39         3.39 o
   5   2   0         72.62         72.37         7.55 o
   6   2   0          0.30          9.07         9.95 o
   1   3   0       1189.22       1166.81        59.23 o
   2   3   0          4.28          4.89         3.10 o
   3   3   0         48.79         59.24         8.41 o
   4   3   0         71.13         64.91         4.82 o
   5   3   0        254.28        272.30        13.41 o
   6   3   0          0.71          1.74         3.23 o
   0   4   0         53.76         55.36         8.18 o
   1   4   0       3454.55       3664.61        40.21 o
   2   4   0        871.05        881.69        29.91 o
   3   4   0         14.58          8.94         2.30 o
   4   4   0         63.38         62.26         7.07 o
   5   4   0         67.34         54.31         7.75 o
   6   4   0         18.63         24.44         4.17 o
   1   5   0          1.49          0.91         3.83 o
   2   5   0        367.94        344.01        16.40 o
   3   5   0         11.70         10.66         2.69 o
   4   5   0        125.61        124.91         8.79 o
   5   5   0         27.34         35.39         4.60 o
   0   6   0        641.27        612.33        20.63 o
   1   6   0        162.35        161.70         7.80 o
   2   6   0          0.77          0.26         2.47 o
   3   6   0        108.66         99.05         7.74 o
   4   6   0         19.45         23.30         4.42 o
   5   6   0          3.98          4.22         2.15 o
   1   7   0        526.71        556.54        13.61 o
   2   7   0         19.45         19.20         4.02 o
   3   7   0         19.82         17.27         4.03 o
   4   7   0          7.76         11.76         2.97 o
   0   8   0          2.49         12.07         4.17 o
   1   8   0         15.84         14.94         3.31 o
   2   8   0          0.84         -1.32         4.29 o
   3   8   0         32.72         35.94         4.21 o
   1   9   0         54.24         63.38         7.29 o
   2   9   0         12.20         21.08         4.49 o
   1   0   1        562.75        610.90        19.91 o
   2   0   1        232.05        215.80         7.88 o
   3   0   1       1319.46       1260.97        23.66 o
   4   0   1         11.29          1.76         5.68 o
   5   0   1         22.39         28.46         7.11 o
   6   0   1         11.33         31.18         8.16 o
  -6   1   1         32.08         42.92        10.48 o
  -5   1   1        258.03        276.76        10.63 o
  -4   1   1        203.43        189.80        11.59 o
  -3   1   1        430.56        444.32        14.81 o
  -2   1   1        213.56        203.52         7.94 o
  -1   1   1       3754.86       3781.26        53.82 o
   0   1   1        267.55        301.91        10.55 o
   1   1   1       4100.57       4205.47        57.58 o
   2   1   1        176.91        170.12         7.25 o
   3   1   1        441.40        459.02        14.41 o
   4   1   1        188.34        177.29        15.86 o
   5   1   1        255.48        273.67        10.47 o
  -5   2   1        207.87        219.77        11.46 o
  -4   2   1         97.19         97.46         6.31 o
  -3   2   1         31.74         33.91         8.12 o
  -2   2   1        695.72        734.72        23.88 o
  -1   2   1      10017.21       9782.52        88.04 o
   0   2   1      29055.56      28336.16       187.98 o
   1   2   1       9886.39       9749.26       112.44 o
   2   2   1        636.34        695.58        13.91 o
   3   2   1         19.32          5.29         6.83 o
   4   2   1        109.48         99.48         6.32 o
   5   2   1        222.65        222.52        11.56 o
   6   2   1        133.42        160.79         9.62 o
  -6   3   1         39.57         49.97         5.85 o
  -5   3   1         17.25         15.77         4.60 o
  -4   3   1        469.66        451.95        10.91 o
  -3   3   1        152.71        151.88         9.19 o
  -2   3   1       2007.47       2085.99        43.21 o
  -1   3   1       1091.41       1121.04        79.68 o
   0   3   1         19.01         11.83         6.53 o
   1   3   1       1058.82       1061.36        33.06 o
   2   3   1       1831.19       1933.03        28.67 o
   3   3   1        165.45        165.36        17.18 o
   4   3   1        481.85        463.93        13.41 o
   5   3   1         16.98         20.68         4.85 o
   6   3   1         38.56         49.10         5.78 o
  -6   4   1         19.34         31.06         4.59 o
  -5   4   1         24.47         19.26         5.72 o
  -4   4   1          5.65          3.45         2.03 o
  -3   4   1        285.38        252.86         9.81 o
  -2   4   1         25.45         35.46        10.69 o
  -1   4   1       1583.33       1538.78       128.10 o
   1   4   1       1613.61       1561.59        62.72 o
   2   4   1         36.66         35.06         5.29 o
   3   4   1        298.23        265.69         8.59 o
   4   4   1          8.59          5.05         2.99 o
   5   4   1         24.74         25.97         4.46 o
   6   4   1         20.54         28.21         5.67 o
  -5   5   1         66.48         77.61         6.12 o
  -4   5   1         10.02          8.33         3.99 o
  -3   5   1        126.54        130.52         6.74 o
  -2   5   1        104.74        110.10         9.75 o
  -1   5   1        181.64        171.69        10.82 o
   0   5   1         48.14         44.25         6.52 o
   1   5   1        202.95        201.18        12.39 o
   2   5   1        122.27        128.62        17.34 o
   3   5   1        122.96        125.95         6.58 o
   4   5   1          7.47         10.24         3.88 o
   5   5   1         65.24         75.03         6.21 o
  -5   6   1          3.35          2.78         2.01 o
  -4   6   1         16.28         17.71         4.10 o
  -3   6   1        155.15        141.15        14.17 o
  -2   6   1         87.87         77.11         5.89 o
  -1   6   1        137.38        130.35         9.48 o
   0   6   1        420.60        425.04        12.21 o
   1   6   1        136.78        137.51         6.46 o
   2   6   1         83.26         75.65         5.93 o
   3   6   1        169.97        175.69         8.75 o
   4   6   1         15.20         17.66         4.04 o
   5   6   1          3.91          5.12         2.27 o
  -4   7   1          8.06          9.86         2.75 o
  -3   7   1         11.45          6.78         3.25 o
  -2   7   1        104.10        102.67         9.39 o
  -1   7   1        237.52        241.23         9.06 o
   0   7   1        257.58        280.80        10.94 o
   1   7   1        229.10        232.54         8.94 o
   2   7   1        105.63        101.22         7.87 o
   3   7   1         12.04          8.33         4.70 o
   4   7   1         11.11         16.71         4.03 o
  -3   8   1          5.84         -0.14         2.30 o
  -2   8   1          5.75          5.19         4.24 o
  -1   8   1         22.85         24.82         4.73 o
   0   8   1        241.28        235.84         8.35 o
   1   8   1         20.37         22.81         3.34 o
   2   8   1          7.04          8.88         4.29 o
   3   8   1          5.97          2.50         2.73 o
  -2   9   1         13.27          8.30         4.34 o
  -1   9   1         25.16         37.70         6.41 o
   0   9   1         10.67          7.60         2.37 o
   1   9   1         23.09         25.33         5.11 o
   2   9   1         10.67         16.14         4.25 o
   1   0   2       1651.61       1716.08        19.15 o
   2   0   2        300.04        309.05         9.49 o
   3   0   2        354.92        368.61        12.97 o
   4   0   2         52.89         25.91        21.91 o
   5   0   2         11.89         11.30         4.44 o
   6   0   2        251.98        282.65        19.35 o
  -6   1   2         22.05         41.67        12.05 o
  -5   1   2        176.75        183.41         8.75 o
  -4   1   2        184.84        164.58        11.05 o
  -3   1   2       1215.98       1197.24        32.68 o
  -2   1   2       2161.29       2183.13        32.83 o
  -1   1   2       2518.19       2555.31        49.59 o
   0   1   2       4299.36       4303.12        52.20 o
   1   1   2       2350.18       2400.67        32.66 o
   2   1   2       1992.37       2033.56        23.78 o
   3   1   2       1209.66       1209.24        32.05 o
   4   1   2        190.72        171.13        10.77 o
   5   1   2        181.63        187.30        10.46 o
   6   1   2         19.29         25.42         6.72 o
  -6   2   2          5.44         13.37         8.10 o
  -5   2   2         68.17         77.79         6.17 o
  -4   2   2         77.44         64.76         5.53 o
  -3   2   2        631.23        623.22        25.75 o
  -2   2   2        109.18        102.66         5.91 o
  -1   2   2       2035.86       2013.50        56.80 o
   0   2   2       1063.47       1119.24        16.96 o
   1   2   2       1996.02       1888.15        63.15 o
   2   2   2        118.23        112.11         5.63 o
   3   2   2        681.13        677.60        26.62 o
   4   2   2         73.84         71.26         4.76 o
   5   2   2         73.93         75.65         7.06 o
  -6   3   2         41.85         55.23         6.36 o
  -5   3   2        112.20        136.77        10.19 o
  -4   3   2        142.25        141.92         6.20 o
  -3   3   2         26.72         38.96        22.74 o
  -2   3   2       1564.94       1582.07        37.89 o
  -1   3   2       1857.71       1983.39        44.57 o
   0   3   2        167.67        177.93         8.36 o
   1   3   2       2086.00       2229.13        30.35 o
   2   3   2       1558.74       1601.92        25.63 o
   3   3   2         26.22         30.73         6.13 o
   4   3   2        147.34        142.67         7.61 o
   5   3   2        114.91        130.94         7.53 o
   6   3   2         42.12         50.69         7.75 o
  -6   4   2         16.58         20.88         4.07 o
  -5   4   2         14.38         22.19         6.23 o
  -4   4   2         90.65         85.68         5.55 o
  -3   4   2        187.46        182.02         9.96 o
  -2   4   2          2.08          2.82         3.97 o
  -1   4   2       1931.31       1953.76        80.66 o
   0   4   2         30.31         26.10         5.82 o
   1   4   2       1931.43       1962.62        35.90 o
   2   4   2          2.39          4.03         6.40 o
   3   4   2        194.41        180.79         7.34 o
   4   4   2        104.53        111.80         7.13 o
   5   4   2         15.11         13.66         3.97 o
   6   4   2         12.93         13.18         4.40 o
  -5   5   2         40.41         45.96         4.92 o
  -4   5   2        147.89        157.45         9.73 o
  -3   5   2         67.16         62.43         5.47 o
  -2   5   2       1093.04       1046.59        28.85 o
  -1   5   2        242.56        247.04        12.74 o
   1   5   2        224.35        223.61        11.99 o
   2   5   2       1077.63       1129.77        66.29 o
   3   5   2         80.85         65.60         5.53 o
   4   5   2        145.93        145.03         9.44 o
   5   5   2         38.65         48.41         5.35 o
  -5   6   2         17.18         22.30         3.13 o
  -4   6   2          5.14          5.89         3.26 o
  -3   6   2         99.88         98.61         7.92 o
  -2   6   2          4.37          2.74         3.02 o
  -1   6   2         88.30         85.57         7.05 o
   0   6   2        467.77        459.08        12.64 o
   1   6   2        103.00        100.61         5.57 o
   2   6   2          3.76          3.27         2.73 o
   3   6   2         98.49         98.00         6.72 o
   4   6   2          7.95         11.46         3.94 o
   5   6   2         18.71         21.15         3.28 o
  -4   7   2         19.58         22.98         3.52 o
  -3   7   2         31.03         33.33         4.89 o
  -2   7   2         21.65         22.68         6.09 o
  -1   7   2         42.40         39.04         4.63 o
   0   7   2        160.80        158.38         7.54 o
   1   7   2         34.76         35.51         3.91 o
   2   7   2         26.65         28.10         4.62 o
   3   7   2         28.85         32.56         6.12 o
   4   7   2         17.65         23.03         3.58 o
  -3   8   2         20.57         22.75         6.88 o
  -2   8   2         34.45         39.59         8.13 o
  -1   8   2         50.76         59.59         7.85 o
   0   8   2         72.73         70.12         5.64 o
   1   8   2         57.59         65.77         5.40 o
   2   8   2         35.39         39.41         6.79 o
   3   8   2         23.86         32.25         5.06 o
  -2   9   2          6.26          3.24         3.14 o
  -1   9   2         57.56         67.51         8.35 o
   0   9   2         31.80         28.50         3.47 o
   1   9   2         56.40         66.91         7.23 o
   2   9   2          6.67         10.37         3.91 o
   1   0   3       1403.72       1483.24        27.12 o
   2   0   3        268.63        245.60         8.44 o
   3   0   3        305.92        290.64        11.55 o
   4   0   3         57.81         46.09        15.01 o
   5   0   3          2.52          3.48         3.91 o
   6   0   3          0.23          2.01         5.94 o
  -6   1   3         37.16         51.37        10.34 o
  -5   1   3        382.78        415.23        12.81 o
  -4   1   3         79.13         64.85         7.60 o
  -3   1   3        458.53        434.87        30.00 o
  -2   1   3         71.21         65.03         6.59 o
  -1   1   3      11721.23      11447.40        82.81 o
   0   1   3        345.02        342.19        16.76 o
   1   1   3      12082.01      11667.79        69.92 o
   2   1   3         84.68         80.06         5.37 o
   3   1   3        460.45        451.29        14.15 o
   4   1   3         92.04         77.88         7.15 o
   5   1   3        374.02        399.18        14.79 o
   6   1   3         33.98         54.55         9.00 o
  -6   2   3        124.73        145.13         7.85 o
  -5   2   3         27.11         29.17         4.03 o
  -4   2   3        241.93        228.22         9.62 o
  -3   2   3        160.75        144.61        18.04 o
  -2   2   3        349.80        355.58        10.83 o
  -1   2   3       2499.24       2553.17        39.89 o
   0   2   3        277.39        310.65        11.37 o
   1   2   3       2297.58       2218.80        54.57 o
   3   2   3        152.35        156.76        14.51 o
   4   2   3        260.42        260.42        18.15 o
   5   2   3         28.20         28.91         4.81 o
  -6   3   3         26.69         41.38         5.63 o
  -5   3   3         56.90         55.94         6.63 o
  -4   3   3        295.82        291.29        10.19 o
  -3   3   3        264.21        240.97        23.37 o
  -2   3   3       3123.87       3286.09       112.30 o
  -1   3   3       1838.69       1878.57        34.63 o
   0   3   3        265.59        278.47        17.38 o
   1   3   3       1759.15       1823.98        27.74 o
   2   3   3       3014.96       3215.36        46.22 o
   3   3   3        280.95        270.53        16.43 o
   4   3   3        302.23        288.34        10.55 o
   5   3   3         64.09         64.24         5.75 o
   6   3   3         25.66         32.43         6.64 o
  -6   4   3         23.23         28.50         4.32 o
  -5   4   3        105.65        123.92         8.57 o
  -4   4   3          7.11          5.24         3.07 o
  -3   4   3        125.45        127.16         8.67 o
  -2   4   3         38.43         27.40         6.98 o
  -1   4   3        947.44        943.16        30.09 o
   0   4   3        606.29        603.21        24.64 o
   1   4   3        983.47        965.62        29.47 o
   2   4   3         23.93         24.29         4.58 o
   3   4   3        129.89        119.33         9.66 o
   4   4   3          9.25          7.70         3.07 o
   5   4   3        102.10        111.80         7.84 o
   6   4   3         21.89         32.86         6.05 o
  -5   5   3         48.68         60.34         8.69 o
  -4   5   3        130.53        140.97        11.76 o
  -3   5   3        141.47        128.24         7.49 o
  -2   5   3        461.38        414.85        32.98 o
  -1   5   3         13.99          7.65         3.76 o
   0   5   3         15.27         13.48         6.19 o
   1   5   3         22.07         23.26         4.76 o
   2   5   3        490.82        485.85        17.42 o
   3   5   3        133.74        121.06         8.11 o
   4   5   3        127.01        124.13         8.80 o
   5   5   3         46.35         63.64         5.78 o
  -5   6   3         19.28         18.66         2.81 o
  -4   6   3         39.82         39.79         5.16 o
  -3   6   3         56.60         62.77         7.23 o
  -2   6   3        335.32        301.22        11.19 o
  -1   6   3         68.02         64.32         6.26 o
   0   6   3         87.67         84.37         5.77 o
   1   6   3         76.86         69.51         4.70 o
   2   6   3        328.92        304.60        13.12 o
   3   6   3         54.34         58.97         5.49 o
   4   6   3         49.45         48.90         5.75 o
   5   6   3         16.84         21.66         3.93 o
  -4   7   3         18.73         20.33         3.35 o
  -3   7   3         33.65         33.77         5.08 o
  -2   7   3        149.71        151.88        10.00 o
  -1   7   3         31.88         28.04         6.85 o
   0   7   3         18.84         16.13         3.15 o
   1   7   3         28.14         32.20         4.87 o
   2   7   3        153.69        154.01         9.70 o
   3   7   3         35.62         37.79         6.66 o
   4   7   3         19.98         20.62         4.72 o
  -3   8   3         31.54         30.41         6.55 o
  -2   8   3         27.10         44.84         7.94 o
  -1   8   3         12.65         13.15         4.80 o
   0   8   3        196.74        204.59         8.55 o
   1   8   3         11.29         10.07         3.08 o
   2   8   3         25.78         41.27         8.88 o
   3   8   3         30.99         28.33         3.78 o
  -2   9   3          5.20          5.13         3.23 o
  -1   9   3         13.26         11.38         4.45 o
   0   9   3          0.90          1.95         2.09 o
   1   9   3         11.03         13.96         3.23 o
   2   9   3          4.01          8.80         3.63 o
   0   0   4       2934.36       3161.20        39.94 o
   1   0   4       5889.11       5906.62        87.63 o
   3   0   4         86.31         85.20        20.81 o
   4   0   4         96.55         82.32        11.40 o
   5   0   4         14.08         16.60         5.12 o
   6   0   4         40.25         48.42        10.11 o
  -6   1   4         11.60         18.42         8.03 o
  -5   1   4         97.50         90.64         5.69 o
  -4   1   4        159.93        160.06        14.90 o
  -3   1   4        468.98        453.36        26.12 o
  -2   1   4        397.94        405.50        13.66 o
  -1   1   4       6961.77       6715.19       123.12 o
   0   1   4       1104.08       1122.38        25.79 o
   1   1   4       6716.47       6698.98        53.24 o
   2   1   4        344.66        349.33         7.70 o
   3   1   4        495.64        510.64        18.70 o
   4   1   4        186.04        177.19        17.45 o
   5   1   4        109.32        113.27         8.30 o
   6   1   4          9.26         18.04         6.13 o
  -6   2   4          0.49          6.47         3.12 o
  -5   2   4         19.39         16.21         3.66 o
  -4   2   4         74.03         68.76         5.51 o
  -3   2   4         17.47          1.78        12.97 o
  -2   2   4        541.37        525.28        14.40 o
  -1   2   4       3656.92       3657.56        64.22 o
   0   2   4          8.59          8.35         3.73 o
   1   2   4       3643.10       3680.16        71.41 o
   2   2   4        516.18        506.77        15.95 o
   3   2   4         26.49         18.59         6.18 o
   4   2   4         87.21         84.32         5.72 o
   5   2   4         20.47         19.58         3.42 o
  -6   3   4         59.46         78.85         6.89 o
  -5   3   4         67.22         64.82         7.21 o
  -4   3   4        243.82        218.15         8.94 o
  -3   3   4        178.61        178.23        16.59 o
  -2   3   4        545.84        495.44        16.65 o
  -1   3   4        457.65        450.99        16.20 o
   0   3   4         11.71         16.92         4.32 o
   1   3   4        459.58        443.99        15.77 o
   2   3   4        520.38        509.17        15.31 o
   3   3   4        185.47        206.79        18.94 o
   4   3   4        260.13        240.07        13.22 o
   5   3   4         63.77         60.79         6.14 o
   6   3   4         56.96         82.83         9.41 o
  -6   4   4          1.32          1.45         2.64 o
  -5   4   4         11.84         16.30         4.74 o
  -4   4   4        124.09        120.70         6.84 o
  -3   4   4        201.58        187.50         8.44 o
  -2   4   4       1476.76       1388.62        30.40 o
  -1   4   4         57.33         45.34         8.12 o
   0   4   4         12.01          9.07         4.37 o
   2   4   4       1438.12       1418.48        35.32 o
   3   4   4        187.04        165.11         7.72 o
   4   4   4        141.28        136.49         9.18 o
   5   4   4         11.56         12.47         3.60 o
   6   4   4          1.71          5.18         3.42 o
  -5   5   4         10.91         15.58         5.09 o
  -4   5   4         76.05         74.56         6.11 o
  -3   5   4        193.77        186.95         8.97 o
  -2   5   4        723.72        718.65        18.61 o
  -1   5   4        173.94        165.87        16.89 o
   0   5   4          8.52          5.83         5.27 o
   1   5   4        181.57        173.22        11.02 o
   2   5   4        729.60        718.66        28.82 o
   3   5   4        184.91        173.52         8.58 o
   4   5   4         77.41         80.79         7.46 o
   5   5   4          8.36         12.05         3.53 o
  -5   6   4         42.28         48.18         5.69 o
  -4   6   4          6.50          6.72         3.28 o
  -3   6   4         66.99         67.13         7.73 o
  -2   6   4          2.49         -0.91         2.62 o
  -1   6   4        176.66        176.69         9.85 o
   0   6   4       1004.74        953.33        18.23 o
   1   6   4        166.98        159.30         6.91 o
   2   6   4          3.36          4.98         3.86 o
   3   6   4         64.55         58.59         5.47 o
   4   6   4          5.28          4.50         3.48 o
   5   6   4         40.54         47.65         5.27 o
  -4   7   4         11.26         12.06         2.83 o
  -3   7   4        233.50        203.26        13.29 o
  -2   7   4          9.82          8.90         3.92 o
  -1   7   4         61.97         62.34         5.84 o
   0   7   4         33.03         28.09         3.60 o
   1   7   4         57.86         60.67         5.46 o
   2   7   4         13.57         10.62         4.81 o
   3   7   4        237.17        231.58        13.81 o
   4   7   4         13.92         16.95         4.29 o
  -3   8   4         32.23         33.72         7.00 o
  -2   8   4        176.64        204.21        13.08 o
  -1   8   4         65.80         65.75         8.37 o
   0   8   4         10.88         13.03         2.99 o
   1   8   4         59.94         63.03         5.39 o
   2   8   4        174.04        181.60        16.47 o
   3   8   4         35.89         38.61         5.31 o
  -2   9   4         19.97         33.80         4.90 o
  -1   9   4         25.37         24.01         5.10 o
   0   9   4         11.72         16.47         3.82 o
   1   9   4         24.18         26.54         3.89 o
   2   9   4         19.61         25.06         4.39 o
   1   0   5       1704.75       1758.58        33.04 o
   2   0   5       7132.22       7001.60        73.49 o
   3   0   5          0.29          3.56         5.98 o
   4   0   5        384.36        348.02        22.43 o
   5   0   5          4.65          3.72         3.56 o
   6   0   5         19.33         23.79         8.57 o
  -6   1   5         33.95         42.49         6.53 o
  -5   1   5         17.26         18.28         3.09 o
  -4   1   5        275.29        269.45        15.02 o
  -3   1   5       1256.49       1248.11        33.53 o
  -2   1   5       1718.51       1736.31        47.27 o
  -1   1   5        768.95        810.24        16.41 o
   0   1   5        303.26        340.57        18.63 o
   1   1   5        747.03        763.32        18.90 o
   2   1   5       1635.44       1717.80        16.49 o
   3   1   5       1264.19       1338.47        35.77 o
   4   1   5        263.56        261.62        10.98 o
   5   1   5         15.81          9.46         3.67 o
   6   1   5         44.06         46.80         8.32 o
  -6   2   5         12.54         16.37         3.31 o
  -5   2   5        102.59        108.23         7.13 o
  -4   2   5         48.49         38.16         4.13 o
  -3   2   5         46.89         56.24         8.76 o
  -2   2   5        537.91        527.67        43.16 o
  -1   2   5       1570.15       1557.20        28.04 o
   0   2   5        542.46        537.11        13.14 o
   1   2   5       1522.61       1515.28        47.09 o
   2   2   5        543.76        561.48        16.31 o
   3   2   5         42.14         37.89        11.24 o
   4   2   5         56.03         57.40         4.89 o
   5   2   5        120.72        136.89         7.66 o
  -6   3   5         11.10         17.14         5.28 o
  -5   3   5          9.07          5.93         4.65 o
  -4   3   5        124.41        123.31         7.67 o
  -3   3   5        248.13        216.56        36.28 o
  -2   3   5        267.17        251.35        14.94 o
  -1   3   5        212.90        238.15        20.15 o
   0   3   5        102.55         94.99         7.30 o
   2   3   5        267.09        281.67        13.05 o
   3   3   5        271.60        247.76        38.27 o
   4   3   5        133.23        129.34         7.24 o
   5   3   5          6.80          3.78         3.24 o
   6   3   5         10.40         16.64         4.88 o
  -6   4   5          1.76          3.42         2.34 o
  -5   4   5         36.99         47.57         6.14 o
  -4   4   5         52.64         44.58         4.32 o
  -3   4   5         14.22         14.18         2.90 o
  -2   4   5         93.02         94.55        12.93 o
  -1   4   5       1481.76       1502.08        45.22 o
   0   4   5        553.30        545.74        20.79 o
   1   4   5       1498.76       1544.27        30.93 o
   2   4   5         69.02         71.11         6.36 o
   3   4   5         11.90         15.33         3.37 o
   4   4   5         55.99         51.59         6.03 o
   5   4   5         29.99         33.35         5.02 o
  -5   5   5          5.04         10.00         4.84 o
  -4   5   5        119.72        119.27         7.52 o
  -3   5   5        161.68        159.44         7.79 o
  -2   5   5        364.94        372.36        13.88 o
  -1   5   5        119.21        115.32        14.83 o
   0   5   5        493.85        472.21        25.27 o
   1   5   5        105.06        116.03        11.27 o
   2   5   5        371.15        356.13        15.36 o
   3   5   5        160.40        157.91         8.09 o
   4   5   5        132.37        121.26         8.72 o
   5   5   5          6.74          7.05         3.30 o
  -5   6   5         18.95         15.31         3.79 o
  -4   6   5         30.06         35.24         4.67 o
  -3   6   5        231.77        212.43         9.95 o
  -2   6   5        536.98        517.74        14.63 o
  -1   6   5         58.41         57.41         6.08 o
   0   6   5         39.19         38.32         3.37 o
   1   6   5         64.73         62.32         4.62 o
   2   6   5        526.47        528.10        17.23 o
   3   6   5        236.56        238.82        10.01 o
   4   6   5         31.79         33.63         4.88 o
   5   6   5         17.86         19.97         3.89 o
  -4   7   5         23.34         20.75         3.09 o
  -3   7   5        121.42        125.31         8.36 o
  -2   7   5         88.92         86.01         7.85 o
  -1   7   5        166.50        165.02         8.91 o
   0   7   5         20.11         24.27         3.53 o
   1   7   5        173.20        177.91         8.90 o
   2   7   5         98.76         99.68         6.93 o
   3   7   5        113.83        131.75        10.82 o
   4   7   5         19.88         15.89         4.01 o
  -3   8   5         29.94         28.20         4.73 o
  -2   8   5         24.16         22.83         5.72 o
  -1   8   5         84.81         88.43         9.41 o
   0   8   5         39.95         39.84         4.49 o
   1   8   5         84.26         86.03         6.94 o
   2   8   5         22.15         17.25         7.52 o
   3   8   5         28.81         26.54         4.12 o
  -2   9   5          3.89          0.50         2.97 o
  -1   9   5         28.92         30.51         5.54 o
   0   9   5         16.35         19.12         3.81 o
   1   9   5         24.34         26.35         3.75 o
   2   9   5          3.82          6.00         3.20 o
   0   0   6       6574.87       7086.40        74.88 o
   1   0   6      12052.24      11663.93       101.64 o
   2   0   6        120.27        129.64         7.03 o
   3   0   6        626.76        656.59        24.22 o
   4   0   6         81.64         82.24        15.03 o
   5   0   6         26.02         28.96         5.99 o
   6   0   6         10.49         10.83         6.32 o
  -6   1   6         23.72         23.79         4.69 o
  -5   1   6         31.62         26.68         3.98 o
  -4   1   6         33.18         31.76         4.55 o
  -3   1   6        873.84        870.07        28.67 o
  -2   1   6        302.02        289.52        13.15 o
  -1   1   6       3043.80       3078.69        33.06 o
   0   1   6        417.85        459.43        14.59 o
   1   1   6       3152.32       2991.53       105.29 o
   2   1   6        291.94        299.07         8.31 o
   3   1   6        925.72        949.32        23.90 o
   4   1   6         35.64         32.25         3.63 o
   5   1   6         27.66         25.00         3.70 o
   6   1   6         17.67         20.13         6.82 o
  -6   2   6         13.28         13.05         2.78 o
  -5   2   6         16.73         15.65         3.51 o
  -4   2   6        268.50        241.92         9.13 o
  -3   2   6         46.36         56.05         9.18 o
  -2   2   6        620.47        605.32        25.79 o
  -1   2   6       1093.17       1088.58        24.31 o
   0   2   6        369.48        360.37        11.12 o
   1   2   6       1117.09       1179.73        50.69 o
   2   2   6        654.59        650.33        13.82 o
   3   2   6         47.49         45.33        17.30 o
   4   2   6        242.19        222.54         8.93 o
   5   2   6         16.30         16.16         3.74 o
  -6   3   6         74.74        101.39         9.16 o
  -5   3   6        139.62        140.01         9.54 o
  -4   3   6        406.13        376.92        13.10 o
  -3   3   6         16.70          2.21        26.54 o
  -2   3   6       2080.11       2169.29        80.33 o
  -1   3   6        518.67        544.51        20.58 o
   0   3   6       1172.48       1215.69        38.75 o
   1   3   6        525.72        559.00        15.95 o
   2   3   6       2055.69       2187.72        35.25 o
   3   3   6         15.22         44.60        30.58 o
   4   3   6        400.24        379.64        12.06 o
   5   3   6        139.18        141.22         9.09 o
   6   3   6         77.16         85.81         9.24 o
  -6   4   6          3.11          1.15         2.29 o
  -5   4   6         93.98        108.37        12.51 o
  -4   4   6        106.07        100.43         7.25 o
  -3   4   6        142.08        136.33         7.31 o
  -2   4   6        650.41        667.44        30.57 o
  -1   4   6        886.90        994.67        52.74 o
   0   4   6          9.74          3.45        10.73 o
   1   4   6        889.63        992.55        29.05 o
   2   4   6        601.80        561.91        36.02 o
   3   4   6        146.44        150.13         8.19 o
   4   4   6        133.08        126.30         8.82 o
   5   4   6         97.44         96.82         7.56 o
   6   4   6          3.55          4.50         3.16 o
  -5   5   6         33.20         37.24         6.14 o
  -4   5   6          8.53          6.52         4.41 o
  -3   5   6         56.44         50.94         4.46 o
  -2   5   6         76.70         82.91         6.91 o
  -1   5   6         40.92         28.36         8.64 o
   0   5   6          3.73         -2.58         5.97 o
   1   5   6         41.59         34.99         7.21 o
   2   5   6         83.56         80.91         7.75 o
   3   5   6         47.83         47.14         4.73 o
   4   5   6          7.46          6.05         3.86 o
   5   5   6         37.77         39.81         5.92 o
  -5   6   6         21.33         26.70         4.28 o
  -4   6   6          8.65          6.30         3.35 o
  -2   6   6         48.98         49.51         5.97 o
  -1   6   6        420.28        389.20        12.45 o
   1   6   6        446.20        404.94        10.18 o
   2   6   6         44.35         38.81         5.48 o
   3   6   6         64.24         56.29         7.03 o
   4   6   6          9.27          8.29         3.55 o
   5   6   6         21.33         28.68         4.41 o
  -4   7   6          2.13          0.88         1.99 o
  -3   7   6        216.15        212.14        10.36 o
  -2   7   6         49.93         44.94         5.98 o
  -1   7   6         74.73         73.40         7.04 o
   0   7   6        605.31        623.34        16.16 o
   1   7   6         63.58         67.79         5.75 o
   2   7   6         56.19         59.78         5.57 o
   3   7   6        227.58        234.64        13.93 o
   4   7   6          2.40          6.64         3.55 o
  -3   8   6         34.19         41.44         5.53 o
  -2   8   6         15.61         18.35         5.29 o
  -1   8   6         25.39         21.54         5.85 o
   0   8   6          8.14          3.46         3.82 o
   1   8   6         23.33         20.37         4.10 o
   2   8   6         19.19         17.88         3.57 o
   3   8   6         34.06         39.10         4.40 o
  -2   9   6          7.69          9.26         3.26 o
  -1   9   6          1.82         -2.32         3.40 o
   0   9   6         42.35         49.52         5.09 o
   1   9   6          2.19          5.03         3.65 o
   2   9   6         10.21         14.25         3.89 o
   1   0   7       4020.38       4064.89        59.80 o
   2   0   7        587.70        568.63        15.11 o
   3   0   7        110.97        108.83        10.75 o
   4   0   7        450.46        459.13        17.53 o
   5   0   7         40.26         34.55         6.05 o
   6   0   7          0.08          0.37         5.18 o
  -6   1   7         22.51         27.34         5.00 o
  -5   1   7         62.44         60.78         5.53 o
  -4   1   7        222.23        214.47         8.68 o
  -3   1   7        660.28        642.38        25.12 o
  -2   1   7        221.73        231.83        14.79 o
  -1   1   7       2725.91       2801.47        57.85 o
   0   1   7        519.23        560.07        16.82 o
   1   1   7       2587.53       2683.83        37.37 o
   2   1   7        219.62        234.52         6.97 o
   3   1   7        635.27        629.52        28.55 o
   4   1   7        227.20        216.80        10.11 o
   5   1   7         57.72         62.36         6.13 o
   6   1   7         31.94         43.76         8.22 o
  -6   2   7         14.73         22.09         4.11 o
  -5   2   7          4.86         11.08         3.58 o
  -4   2   7        103.17         96.45         6.03 o
  -3   2   7        331.42        299.94        18.78 o
  -2   2   7        381.23        388.84        16.54 o
  -1   2   7        758.58        766.70        35.79 o
   0   2   7        179.61        167.56         8.04 o
   1   2   7        741.34        717.83        34.18 o
   2   2   7        333.61        339.79        15.47 o
   3   2   7        347.80        341.03        43.19 o
   4   2   7        110.03        107.06         6.42 o
   5   2   7          9.48         12.32         3.64 o
  -6   3   7         14.29         14.63         3.94 o
  -5   3   7          6.87          5.98         3.10 o
  -4   3   7        252.03        244.01        10.91 o
  -3   3   7        181.50        143.10        15.75 o
  -2   3   7         71.85         95.89        11.72 o
  -1   3   7        203.62        188.58        12.58 o
   0   3   7        365.90        385.79        14.03 o
   1   3   7        203.30        207.24        10.15 o
   2   3   7         84.37        115.90        18.45 o
   3   3   7        201.90        152.73        29.91 o
   4   3   7        249.48        247.36        16.08 o
   5   3   7          8.12          7.65         3.59 o
  -5   4   7         88.61        101.67         8.20 o
  -4   4   7          2.45          3.24         2.82 o
  -3   4   7         17.11         16.93         3.38 o
  -2   4   7        164.94        177.26        18.01 o
  -1   4   7        222.09        212.88        19.11 o
   0   4   7        135.08        126.70        13.89 o
   1   4   7        261.94        268.41        13.36 o
   2   4   7        178.17        170.90        29.35 o
   3   4   7         17.47         10.99         3.81 o
   4   4   7          2.04          2.61         3.35 o
   5   4   7         93.07        100.13         7.59 o
  -5   5   7         16.79         14.52         4.63 o
  -4   5   7         88.47         84.81         6.38 o
  -3   5   7        381.63        369.30        13.04 o
  -2   5   7         98.88        106.09         8.99 o
  -1   5   7         91.15         78.13        11.73 o
   0   5   7        305.18        270.86        45.83 o
   1   5   7         98.71         99.81        11.39 o
   2   5   7         99.08         93.07         7.02 o
   3   5   7        388.07        354.67        11.84 o
   4   5   7         94.43         92.12         7.88 o
   5   5   7         17.27         14.55         4.21 o
  -5   6   7         36.08         41.02         5.04 o
  -4   6   7         87.49         90.99         6.88 o
  -3   6   7         95.03         81.92         5.64 o
  -2   6   7        100.35        101.08         7.96 o
  -1   6   7         21.70         19.98         3.33 o
   0   6   7          1.33          5.54         2.57 o
   1   6   7         22.98         21.85         3.05 o
   2   6   7        109.38        107.99         8.08 o
   3   6   7         90.10         85.37         6.41 o
   4   6   7         90.63         74.30         8.30 o
   5   6   7         36.32         42.11         4.98 o
  -4   7   7         12.04         11.95         2.62 o
  -3   7   7         21.47         20.26         3.82 o
  -2   7   7          8.04          4.98         3.44 o
  -1   7   7          6.34          4.62         2.90 o
   0   7   7        334.27        331.81        14.42 o
   1   7   7          5.80          3.26         2.46 o
   2   7   7          6.19          2.72         2.61 o
   3   7   7         21.62         25.33         6.16 o
   4   7   7          8.96          7.94         3.86 o
  -3   8   7         35.72         34.96         4.96 o
  -2   8   7         38.14         41.81        10.75 o
  -1   8   7         21.99         27.04         6.11 o
   0   8   7         38.33         45.50         5.79 o
   1   8   7         22.01         22.83         4.03 o
   2   8   7         36.22         38.76         4.77 o
   3   8   7         35.04         32.98         4.06 o
  -2   9   7         26.85         31.30         4.79 o
  -1   9   7          9.94         11.95         3.92 o
   0   9   7         16.54         15.51         3.27 o
   1   9   7          7.67          3.98         2.29 o
   2   9   7         29.27         32.37         4.60 o
   0   0   8       5928.08       6300.30        95.25 o
   1   0   8        138.51        138.44         7.31 o
   3   0   8        124.81        134.73        11.62 o
   4   0   8         54.75         62.14         5.69 o
   5   0   8          3.47          2.48         4.74 o
   6   0   8          2.71          3.40         5.52 o
  -6   1   8          9.74          3.67         4.04 o
  -5   1   8        103.88        100.24         6.80 o
  -4   1   8        296.96        283.81         9.91 o
  -3   1   8       1093.84       1071.41        32.42 o
  -2   1   8         90.51         89.58         7.35 o
  -1   1   8       3715.76       3873.80        63.90 o
   0   1   8         96.82        107.47         9.02 o
   1   1   8       3702.15       3813.60        71.55 o
   2   1   8        105.92        110.91         7.30 o
   3   1   8       1095.61       1112.40        54.29 o
   4   1   8        288.40        279.41        17.02 o
   5   1   8        102.82         89.99         8.97 o
   6   1   8          7.93         17.98         6.08 o
  -6   2   8         29.83         41.88         4.44 o
  -5   2   8        260.25        263.93        10.95 o
  -4   2   8        273.35        261.55         9.63 o
  -3   2   8         70.22         60.27        13.84 o
  -2   2   8       1484.12       1525.29        32.98 o
  -1   2   8        552.35        563.86        31.19 o
   0   2   8          0.96          5.85         6.65 o
   1   2   8        521.37        533.23        30.49 o
   2   2   8       1540.49       1577.07        45.66 o
   3   2   8         53.67         65.74        23.43 o
   4   2   8        261.03        257.60         9.70 o
   5   2   8        260.09        288.74        12.44 o
  -5   3   8         79.69         83.18         6.44 o
  -4   3   8        235.29        223.11        10.58 o
  -3   3   8          4.43         -3.86        25.98 o
  -2   3   8        337.43        382.78        21.61 o
  -1   3   8        234.89        227.94        14.21 o
   0   3   8        253.79        231.23        11.04 o
   1   3   8        238.31        236.38        23.76 o
   2   3   8        359.03        362.28        32.12 o
   3   3   8          4.11         13.55        42.73 o
   4   3   8        243.02        238.95        11.46 o
   5   3   8         69.95         72.78         6.81 o
  -5   4   8         92.32        110.94         8.30 o
  -4   4   8         21.91         17.47         3.61 o
  -3   4   8         66.19         68.80         6.03 o
  -2   4   8         43.19         26.54        17.99 o
  -1   4   8         71.53         68.13        16.97 o
   0   4   8        390.54        412.56        19.10 o
   1   4   8         62.98         80.62        14.83 o
   2   4   8         50.67          9.73        17.53 o
   3   4   8         57.95         64.66         5.81 o
   4   4   8         14.89          9.94         3.75 o
   5   4   8         94.68        108.33        10.91 o
  -5   5   8          1.89         -1.10         3.71 o
  -4   5   8         37.87         36.67         4.42 o
  -3   5   8        110.60         98.53         6.01 o
  -2   5   8         43.43         34.82         3.95 o
  -1   5   8        119.14        107.82        13.63 o
   0   5   8        111.25        102.66        11.09 o
   1   5   8        116.71         79.74        20.11 o
   2   5   8         47.19         44.19         5.15 o
   3   5   8        107.67        106.17         6.16 o
   4   5   8         47.27         52.05         6.19 o
   5   5   8          2.94          6.76         3.86 o
  -5   6   8          5.67         11.84         3.26 o
  -4   6   8          9.77          7.04         3.84 o
  -3   6   8         31.44         24.52         3.32 o
  -2   6   8         26.99         29.35         4.77 o
  -1   6   8         16.65         22.59         4.45 o
   0   6   8        155.38        145.31         8.96 o
   1   6   8          6.48          3.06         1.81 o
   2   6   8         31.96         27.12         4.88 o
   3   6   8         29.01         26.46         3.47 o
   4   6   8         12.26         10.21         4.41 o
   5   6   8          8.34         16.67         3.66 o
  -4   7   8         22.73         22.88         4.16 o
  -3   7   8         87.37         86.26         6.64 o
  -2   7   8          2.78         -2.75         3.50 o
  -1   7   8         17.28         20.12         4.62 o
   0   7   8          3.89         -1.54         3.13 o
   1   7   8         24.27         22.58         4.10 o
   2   7   8          4.47          3.91         2.67 o
   3   7   8         89.51         79.79        20.17 o
   4   7   8         18.02         18.83         4.50 o
  -3   8   8         12.14         24.73         4.38 o
  -2   8   8         58.20         59.06         7.80 o
  -1   8   8         33.14         35.89         6.79 o
   0   8   8         11.91         10.71         4.56 o
   1   8   8         38.18         36.89         4.77 o
   2   8   8         65.40         71.24         6.27 o
   3   8   8         11.14         17.39         3.36 o
  -1   9   8         12.89         11.85         5.66 o
   0   9   8         72.45         84.52         6.18 o
   1   9   8         14.15         15.82         4.32 o
   1   0   9        312.17        341.65        11.49 o
   2   0   9        747.69        777.27        20.29 o
   4   0   9        274.16        297.21        13.44 o
   5   0   9        182.06        197.60        10.49 o
   6   0   9         17.38         27.49         7.89 o
  -6   1   9         49.11         51.81         6.93 o
  -5   1   9         61.92         62.67         6.52 o
  -4   1   9         76.72         63.23         6.91 o
  -3   1   9        268.64        247.11        16.08 o
  -2   1   9       1467.36       1603.21        43.54 o
  -1   1   9       2043.44       2152.55        30.53 o
   0   1   9       1993.27       2120.06        37.36 o
   1   1   9       2243.01       2419.83        71.13 o
   2   1   9       1580.71       1739.27        28.06 o
   3   1   9        273.14        275.66        17.97 o
   4   1   9         72.54         63.97         6.00 o
   5   1   9         54.18         49.30         6.95 o
   6   1   9         51.73         62.63         9.36 o
  -5   2   9         46.02         44.50         5.21 o
  -4   2   9        139.46        125.24         7.57 o
  -3   2   9        243.05        237.40        20.94 o
  -2   2   9         56.95         53.68         6.88 o
  -1   2   9        651.04        699.29        35.69 o
   0   2   9        394.13        403.09        22.38 o
   1   2   9        666.16        718.67        35.94 o
   2   2   9         79.62         80.90         7.95 o
   3   2   9        221.87        223.79        19.69 o
   4   2   9        116.10        115.27         8.85 o
   5   2   9         52.63         63.08         6.18 o
  -6   3   9          0.49          1.59         2.44 o
  -5   3   9          3.51          1.68         3.14 o
  -4   3   9         94.19         84.06         6.65 o
  -3   3   9        226.38        212.47        50.05 o
  -2   3   9        378.53        377.25        32.94 o
  -1   3   9        391.88        365.63        52.84 o
   0   3   9        634.03        704.71        38.53 o
   1   3   9        358.96        364.80        29.29 o
   2   3   9        388.64        323.01        30.28 o
   3   3   9        207.92        252.52        39.36 o
   4   3   9        117.68        124.55        12.46 o
   5   3   9          3.78          2.48         3.24 o
   6   3   9          0.46          7.46         3.02 o
  -5   4   9         62.94         70.12         7.34 o
  -4   4   9          1.92          1.60         2.41 o
  -3   4   9         10.02         11.12         3.36 o
  -2   4   9        121.73        120.90        14.20 o
  -1   4   9        598.80        653.07        54.18 o
   0   4   9         10.23          2.01        17.65 o
   1   4   9        551.17        521.30        38.51 o
   2   4   9        131.69        152.01        22.70 o
   3   4   9          4.85          9.09         3.20 o
   4   4   9          1.65          0.22         3.23 o
   5   4   9         58.94         62.64         7.58 o
  -5   5   9         61.92         59.85         7.82 o
  -4   5   9         16.91         20.25         7.44 o
  -3   5   9         68.69         61.14         5.66 o
  -2   5   9         48.88         50.11         4.56 o
  -1   5   9         33.59         25.28        42.61 o
   0   5   9        277.52        298.91        23.05 o
   1   5   9         29.89         14.02        47.25 o
   2   5   9         47.25         36.39         5.63 o
   3   5   9         73.20         73.63         5.92 o
   4   5   9         12.20          9.72         4.24 o
   5   5   9         56.89         60.18         6.94 o
  -5   6   9         43.91         50.24         6.19 o
  -4   6   9          0.15          0.14         3.22 o
  -3   6   9         39.32         31.95         3.73 o
  -2   6   9         76.78         79.40         7.14 o
  -1   6   9        101.96        104.81         7.92 o
   0   6   9        213.21        207.00        10.73 o
   1   6   9         89.64         83.45         5.44 o
   2   6   9         79.54         74.88         7.08 o
   3   6   9         28.63         30.94         3.73 o
   4   6   9          1.16          1.02         4.40 o
   5   6   9         46.99         55.46         5.50 o
  -4   7   9         12.07         17.01         2.67 o
  -3   7   9          3.75          9.90         4.33 o
  -2   7   9         32.26         28.61         4.75 o
  -1   7   9        164.74        151.15         9.86 o
   0   7   9          9.20         11.45         3.54 o
   1   7   9        161.21        153.53         8.37 o
   2   7   9         41.86         42.52         4.83 o
   3   7   9          6.27          4.96         4.30 o
   4   7   9          8.75         12.42         4.20 o
  -3   8   9         75.13         80.55         6.91 o
  -2   8   9         57.39         68.73         8.01 o
  -1   8   9         23.38         20.13         5.68 o
   0   8   9         93.47         94.97        10.04 o
   1   8   9         29.98         28.02         6.45 o
   2   8   9         50.94         49.90         6.92 o
   3   8   9         73.26         80.29         8.72 o
  -1   9   9          7.71         16.19         4.28 o
   0   9   9          4.67         13.67         3.71 o
   1   9   9          6.68         13.15         6.51 o
   0   0  10       1309.47       1377.18        38.76 o
   1   0  10        281.98        281.99        10.84 o
   2   0  10       2070.45       2203.92        37.32 o
   3   0  10         28.42         19.03        17.22 o
   4   0  10        181.40        164.38         9.39 o
   5   0  10          5.63          3.96         2.56 o
   6   0  10          7.59         14.08         6.33 o
  -6   1  10          9.90         14.94         4.02 o
  -5   1  10          6.01          5.48         2.65 o
  -4   1  10         58.89         50.48         6.53 o
  -3   1  10        129.98        100.50        18.25 o
  -2   1  10       1640.46       1649.97        31.41 o
  -1   1  10        129.54        146.97         8.52 o
   0   1  10       2512.74       2691.64        44.65 o
   1   1  10        115.95        119.84        15.34 o
   2   1  10       1609.18       1619.02        36.19 o
   3   1  10        117.96        100.67        11.78 o
   4   1  10         64.75         55.91         4.84 o
   5   1  10          8.59          5.55         4.09 o
   6   1  10         10.80         11.67         4.90 o
  -6   2  10         43.27         54.69         6.16 o
  -5   2  10         91.49         93.25         6.80 o
  -4   2  10         51.16         44.94         5.58 o
  -3   2  10        105.56         86.72        10.91 o
  -2   2  10         44.39         41.62         7.30 o
  -1   2  10        468.43        436.07        29.18 o
   0   2  10        315.46        346.03        32.62 o
   1   2  10        451.62        481.50        14.16 o
   2   2  10         45.86         54.75         7.13 o
   3   2  10        123.17        116.01        11.89 o
   4   2  10         40.43         47.28         6.71 o
   5   2  10         96.95        119.82         9.95 o
   6   2  10         41.44         50.11         7.07 o
  -6   3  10          4.71          1.59         2.53 o
  -5   3  10         52.17         53.24         5.39 o
  -4   3  10         10.73          6.31         2.99 o
  -3   3  10         67.86         71.48        12.22 o
  -2   3  10         72.13         61.42        10.08 o
  -1   3  10        202.01        170.16        37.60 o
   0   3  10        185.12        210.90        18.40 o
   1   3  10        273.30        286.50        26.32 o
   2   3  10         76.68         51.92        12.25 o
   3   3  10         67.21         87.33        36.42 o
   4   3  10         13.90         15.44         3.87 o
   5   3  10         46.37         53.80         7.25 o
   6   3  10          5.23         11.61         3.94 o
  -5   4  10          6.01          4.47         3.31 o
  -4   4  10         78.84         78.58         6.67 o
  -3   4  10        494.09        475.08        22.25 o
  -2   4  10         13.55         13.53         6.75 o
  -1   4  10        493.18        534.60        50.92 o
   0   4  10        306.41        314.21        36.76 o
   1   4  10        523.57        571.28        40.36 o
   2   4  10         10.45          7.69        12.85 o
   3   4  10        467.57        463.06        15.06 o
   4   4  10         78.47         77.54         7.24 o
   5   4  10          7.41          6.20         6.66 o
  -5   5  10         18.93         21.26         4.96 o
  -4   5  10         54.39         55.67         6.54 o
  -3   5  10          0.80          2.70         3.39 o
  -2   5  10        171.39        166.79         8.09 o
  -1   5  10        182.68        197.76        33.55 o
   0   5  10         51.17         87.79        21.75 o
   1   5  10        166.39        117.58        38.70 o
   2   5  10        198.82        180.59         9.21 o
   3   5  10          0.04          1.17         2.79 o
   4   5  10         43.96         46.83         5.98 o
   5   5  10         20.49         28.20         5.21 o
  -4   6  10          7.65          9.58         3.00 o
  -3   6  10          2.83          1.28         2.49 o
  -2   6  10         86.62         86.35         7.58 o
  -1   6  10        248.20        235.97        11.60 o
   0   6  10        125.98        113.99         8.14 o
   1   6  10        238.58        227.82         9.52 o
   2   6  10         73.39         72.49         6.89 o
   3   6  10          2.54          3.83         2.56 o
   4   6  10         10.98          4.13         4.30 o
  -4   7  10         48.23         46.17         4.34 o
  -3   7  10         23.73         23.90         3.82 o
  -2   7  10         13.12         12.17         3.54 o
  -1   7  10        124.71        116.99         8.88 o
   0   7  10         12.89         16.04         4.02 o
   1   7  10        113.18        117.23         7.34 o
   2   7  10         14.77         10.79         4.07 o
   3   7  10         27.95         29.69         5.99 o
   4   7  10         42.41         44.74         4.08 o
  -3   8  10         40.05         46.15         5.31 o
  -2   8  10         10.21          9.87         4.36 o
  -1   8  10         24.86         20.08         5.60 o
   0   8  10         55.72         51.08         7.77 o
   1   8  10         22.43         21.29         3.89 o
   2   8  10         12.89         12.07         3.23 o
   3   8  10         39.07         40.85         5.35 o
  -1   9  10         27.07         28.24         7.47 o
   0   9  10         11.97         19.58         3.42 o
   1   9  10         31.08         34.44         5.18 o
   1   0  11       2111.94       2308.05        31.07 o
   2   0  11        548.65        639.65        19.60 o
   3   0  11         11.05         -9.00         9.00 o
   4   0  11        214.66        208.25        12.94 o
   5   0  11        210.90        215.28         9.69 o
   6   0  11          0.14          8.06         3.35 o
  -6   1  11          5.70         11.10         8.35 o
  -5   1  11         61.95         64.79         5.71 o
  -4   1  11         55.79         50.10         5.56 o
  -3   1  11        331.25        344.81        19.36 o
  -2   1  11        595.88        569.93        20.28 o
  -1   1  11        487.67        506.86        15.94 o
   0   1  11        110.45        124.42        11.13 o
   1   1  11        440.52        436.85        27.82 o
   2   1  11        585.57        571.80        20.58 o
   3   1  11        320.03        348.33        28.41 o
   4   1  11         53.58         50.13         5.42 o
   5   1  11         61.21         55.15         5.90 o
   6   1  11          4.86          6.66         5.14 o
  -6   2  11         30.62         35.70         4.19 o
  -5   2  11          5.14          4.12         2.87 o
  -4   2  11         64.51         54.52         6.47 o
  -3   2  11        652.84        676.48        36.56 o
  -2   2  11        982.92        964.42        27.48 o
  -1   2  11         30.65         30.32         9.62 o
   0   2  11       1563.80       1678.94        31.93 o
   1   2  11         35.83         34.04         7.03 o
   2   2  11        956.56        958.76        26.09 o
   3   2  11        676.74        689.21        37.36 o
   4   2  11         53.78         54.21         5.88 o
   5   2  11          3.74         -3.66         3.66 o
   6   2  11         34.28         35.63         6.36 o
  -6   3  11          0.06          2.87         2.23 o
  -5   3  11         28.67         31.85         5.36 o
  -4   3  11        260.75        232.83        10.55 o
  -3   3  11         39.47         42.05        12.01 o
  -2   3  11        270.06        259.14        18.40 o
  -1   3  11        105.27        127.55        26.28 o
   0   3  11        153.31        145.93        25.55 o
   1   3  11        114.40        120.29        17.31 o
   2   3  11        280.02        240.34        27.83 o
   4   3  11        226.85        213.60        11.25 o
   5   3  11         29.72         33.54         6.17 o
   6   3  11          0.03         -2.16         3.04 o
  -5   4  11          1.19         -1.29         3.36 o
  -4   4  11         32.90         34.67         4.80 o
  -3   4  11        294.05        274.30        12.87 o
  -2   4  11         49.68         24.12        17.45 o
  -1   4  11         84.21         85.21        50.69 o
   0   4  11       1240.31       1159.00        71.25 o
   1   4  11        103.39         87.10        16.61 o
   2   4  11         49.89         22.75        17.59 o
   3   4  11        302.71        303.50        12.45 o
   4   4  11         24.37         26.70         4.91 o
   5   4  11          1.82          0.64         3.29 o
  -5   5  11         62.28         76.95         7.73 o
  -4   5  11         12.77         11.89         3.79 o
  -3   5  11         66.72         70.85         5.89 o
  -2   5  11         48.70         50.21         4.24 o
  -1   5  11        387.26        405.53        47.55 o
   0   5  11        115.96        152.59        29.40 o
   1   5  11        405.95        326.38        44.05 o
   2   5  11         58.81         54.42         5.45 o
   3   5  11         66.75         67.21         6.75 o
   4   5  11          9.48          6.87         4.48 o
   5   5  11         59.81         63.88         6.85 o
  -4   6  11          7.36          8.91         3.63 o
  -3   6  11        107.67        103.22         6.03 o
  -2   6  11         47.93         51.23         4.55 o
  -1   6  11        409.67        403.86        15.18 o
   0   6  11          5.78          4.74         2.65 o
   1   6  11        415.21        408.54        12.70 o
   2   6  11         52.57         54.20         5.46 o
   3   6  11        103.30        103.35         8.31 o
   4   6  11          8.58         10.44         5.42 o
  -4   7  11          7.68          8.95         2.58 o
  -3   7  11         14.23         18.51         3.47 o
  -2   7  11         35.03         34.16         5.19 o
  -1   7  11         55.53         55.63         5.64 o
   0   7  11         53.25         56.19         5.72 o
   1   7  11         64.58         59.76         5.37 o
   2   7  11         36.21         37.85         5.42 o
   3   7  11         14.67         12.68         6.69 o
   4   7  11          6.71         12.23         2.75 o
  -3   8  11          5.01         10.01         3.00 o
  -2   8  11         33.00         39.63         6.35 o
  -1   8  11         12.78          7.69         4.55 o
   0   8  11         73.55         69.21         8.80 o
   2   8  11         31.72         38.20         4.59 o
   3   8  11          4.44          4.04         2.84 o
  -1   9  11         30.51         35.78         5.38 o
   0   9  11          4.97          6.15         2.50 o
   1   9  11         29.07         34.40         5.22 o
   1   0  12        100.05        112.76         7.56 o
   2   0  12         19.40         18.57         6.44 o
   3   0  12        282.40        295.60        42.13 o
   4   0  12        164.84        152.69         9.55 o
   5   0  12         12.23         10.51         3.57 o
   6   0  12          9.55         13.76         3.44 o
  -6   1  12         11.37         19.65         5.32 o
  -5   1  12          2.71         -1.58         2.61 o
  -4   1  12        326.29        317.20        11.56 o
  -1   1  12       1136.78       1258.06        25.53 o
   1   1  12       1218.36       1291.03        48.97 o
   3   1  12         15.02         18.25        11.97 o
   4   1  12        288.21        274.33        11.77 o
   5   1  12          0.82          1.20         2.59 o
   6   1  12         10.07         21.54         7.19 o
  -6   2  12         34.81         29.66         4.26 o
  -5   2  12         20.64         17.95         3.71 o
  -4   2  12         91.56         89.16         7.66 o
  -3   2  12         49.12         30.71        11.18 o
  -2   2  12        198.50        212.58        13.39 o
   0   2  12       2715.82       3020.67        82.91 o
   2   2  12        195.13        201.10        12.53 o
   3   2  12         87.67         93.72        11.52 o
   4   2  12         86.61         89.46         5.36 o
   5   2  12         19.80         15.32         4.64 o
   6   2  12         33.04         37.29         6.41 o
  -6   3  12          1.82          4.20         2.26 o
  -5   3  12        104.34        113.44         8.63 o
  -4   3  12         80.96         80.27         6.61 o
  -3   3  12        200.42        191.29        10.16 o
  -2   3  12        158.09        183.32        16.01 o
  -1   3  12        584.63        564.28        58.28 o
   0   3  12         63.53         58.36        17.70 o
   1   3  12        591.86        586.12        38.06 o
   2   3  12        151.32        168.74        22.39 o
   3   3  12        194.37        189.45        14.39 o
   4   3  12         78.97         85.05         7.48 o
   5   3  12        104.19        131.46        10.44 o
   6   3  12          1.68          9.36         3.58 o
  -5   4  12         13.72         18.41         4.05 o
  -4   4  12          9.47         15.36         3.74 o
  -3   4  12        312.09        298.78        13.40 o
  -2   4  12         25.19          2.14        44.51 o
  -1   4  12        326.53        355.94        74.61 o
   0   4  12        443.27        416.87        43.98 o
   1   4  12        324.23        328.94        30.59 o
   2   4  12         26.40         13.19        15.82 o
   3   4  12        336.96        344.12        13.30 o
   4   4  12          5.83          8.20         3.86 o
   5   4  12         16.59         15.69         4.70 o
  -5   5  12         52.93         58.69         6.81 o
  -4   5  12         21.45         25.62         5.21 o
  -3   5  12         49.52         47.79         5.11 o
  -2   5  12         95.67         89.25         6.65 o
  -1   5  12         71.37         73.45         7.04 o
   0   5  12         25.26         13.28        18.97 o
   1   5  12         71.89         40.10        19.59 o
   2   5  12         90.99         80.95         9.32 o
   3   5  12         49.44         52.23         6.01 o
   4   5  12         17.09         14.48         5.70 o
   5   5  12         50.47         48.43         6.11 o
  -4   6  12         81.39         77.66         7.93 o
  -3   6  12          2.02          5.24         2.27 o
  -2   6  12        333.71        349.44        11.11 o
  -1   6  12         90.29         93.47         7.82 o
   0   6  12        325.31        284.36        12.99 o
   1   6  12         88.60         85.18         6.06 o
   2   6  12        331.43        327.62        12.09 o
   3   6  12          2.29          3.81         3.18 o
   4   6  12         83.17         85.34         9.00 o
  -4   7  12         62.16         70.31         5.40 o
  -3   7  12          3.36          1.67         2.14 o
  -2   7  12         70.17         71.97         7.03 o
  -1   7  12         83.31         77.94         6.52 o
   0   7  12         25.24         29.98         4.46 o
   1   7  12         74.81         74.38         5.89 o
   2   7  12         74.51         66.99         8.24 o
   3   7  12          3.00          2.06         8.09 o
   4   7  12         62.22         67.90         4.89 o
  -3   8  12         24.66         31.65         4.43 o
  -2   8  12         34.50         35.08         5.92 o
  -1   8  12         11.67         12.14         5.34 o
   0   8  12         96.09         90.01        13.74 o
   1   8  12         14.56         19.68         5.06 o
   2   8  12         32.30         31.60         4.21 o
   3   8  12         20.80         27.23         4.35 o
  -1   9  12         28.65         27.11         4.89 o
   0   9  12         14.72         16.58         3.13 o
   1   9  12         31.70         33.26         5.03 o
   2   0  13       1121.63       1266.24        28.85 o
   3   0  13        114.29        105.71        32.47 o
   4   0  13         30.34         24.20         9.15 o
   5   0  13         17.87         17.85         4.09 o
   6   0  13          0.38          3.78         2.63 o
  -6   1  13          7.11         11.02         3.86 o
  -5   1  13         92.43         90.49         6.67 o
  -4   1  13        278.59        272.18        10.85 o
  -3   1  13         65.90         60.14         8.96 o
  -2   1  13       1781.09       1933.44        39.03 o
  -1   1  13       1782.17       2002.68        33.33 o
   0   1  13        689.00        779.85        27.76 o
   1   1  13       1648.17       1846.23        60.63 o
   2   1  13       1673.96       1879.77        35.97 o
   3   1  13         60.14         54.68         9.50 o
   4   1  13        285.05        280.65        12.12 o
   5   1  13        109.09        112.27         7.77 o
   6   1  13          7.32         11.88         6.61 o
  -6   2  13          5.42          3.90         2.36 o
  -5   2  13         20.11         25.64         4.49 o
  -4   2  13         48.89         49.40         6.19 o
  -3   2  13        297.80        306.73        28.73 o
  -2   2  13        582.09        615.64        22.87 o
   0   2  13         67.63         55.17        10.54 o
   1   2  13        189.92        221.70        15.72 o
   2   2  13        581.40        637.13        22.24 o
   3   2  13        298.23        293.40        19.22 o
   4   2  13         46.56         42.50         7.12 o
   5   2  13         16.69         10.92         3.94 o
   6   2  13          6.55         14.31         4.59 o
  -6   3  13          0.26         -0.06         1.92 o
  -5   3  13         57.72         52.00         6.35 o
  -4   3  13        189.80        180.31         9.60 o
  -3   3  13        538.81        520.82        14.76 o
  -2   3  13        774.72        760.00        31.67 o
  -1   3  13        177.15        192.47        32.64 o
   0   3  13        329.76        382.22        39.86 o
   1   3  13        186.99        183.11        22.08 o
   2   3  13        817.34        813.39        51.45 o
   3   3  13        543.30        551.14        19.47 o
   4   3  13        170.87        153.62        18.27 o
   5   3  13         53.15         46.98         6.70 o
   6   3  13          0.50          1.47         2.72 o
  -5   4  13          2.09          6.10         3.35 o
  -4   4  13         97.59         91.08         6.92 o
  -3   4  13        188.72        183.87        10.65 o
  -2   4  13        181.26        187.59        16.33 o
  -1   4  13        231.34        208.20        39.64 o
   0   4  13        173.40        141.42        26.18 o
   1   4  13        204.56        209.42        33.84 o
   2   4  13        175.71        186.24        28.23 o
   3   4  13        204.44        201.98        10.38 o
   4   4  13        105.44        110.39        10.76 o
   5   4  13          2.72         -2.70         4.80 o
  -5   5  13         57.28         67.17         7.04 o
  -4   5  13         68.29         75.03         9.21 o
  -3   5  13          4.65          1.78         4.09 o
  -2   5  13         43.10         40.31         9.00 o
  -1   5  13         11.55         13.05         5.23 o
   0   5  13         24.57         33.47        20.68 o
   1   5  13         11.81         11.01         2.82 o
   2   5  13         38.84         37.70         5.04 o
   3   5  13          4.43         -2.12         4.08 o
   4   5  13         73.17         66.79         8.58 o
   5   5  13         55.12         59.72         9.91 o
  -4   6  13          7.27          5.52         3.17 o
  -3   6  13         23.96         24.28         3.33 o
  -2   6  13         49.08         54.00         4.70 o
  -1   6  13         83.21         84.58         7.48 o
   0   6  13         11.08          8.23         4.02 o
   1   6  13         91.40         78.79         5.99 o
   2   6  13         52.38         57.36         5.98 o
   3   6  13         18.17         14.74         4.35 o
   4   6  13          6.62          4.61         4.07 o
  -4   7  13          7.21          8.67         4.27 o
  -3   7  13         82.93         77.59         6.93 o
  -2   7  13         52.06         52.61         6.17 o
  -1   7  13        122.33        129.44         9.38 o
   0   7  13          5.44          0.03         3.10 o
   1   7  13        113.60        116.69         7.21 o
   2   7  13         51.84         63.43         6.37 o
   3   7  13         81.11         72.58         7.86 o
   4   7  13          8.55         12.30         3.69 o
  -3   8  13         21.24         26.89         4.01 o
  -2   8  13         81.95         85.41         8.38 o
  -1   8  13         12.99         14.15         8.22 o
   0   8  13         37.68         53.54         7.84 o
   1   8  13         14.81         17.62         5.00 o
   2   8  13         76.72         78.24         6.11 o
   3   8  13         21.45         24.57         3.96 o
  -1   9  13         19.15         15.27         3.85 o
   0   9  13          0.12          2.03         2.06 o
   1   9  13         17.60         19.04         3.91 o
   0   0  14        530.50        568.17        44.98 o
   1   0  14        167.53        164.69         9.37 o
   3   0  14        171.12        128.48        26.52 o
   4   0  14          4.18          4.96         3.02 o
   5   0  14         33.30         28.97         4.78 o
   6   0  14         10.72         13.14         2.92 o
  -6   1  14          3.47          3.90         6.73 o
  -5   1  14         26.30         23.18         3.81 o
  -4   1  14        362.00        321.93        11.89 o
  -3   1  14        209.36        204.00        15.98 o
  -2   1  14        739.51        752.28        23.58 o
   0   1  14          7.33          5.61        10.29 o
   1   1  14        501.40        589.24        31.12 o
   2   1  14        825.69        819.68        24.58 o
   3   1  14        241.55        230.88        20.37 o
   4   1  14        352.63        341.27        17.24 o
   5   1  14         18.82         13.09         3.74 o
  -6   2  14         19.94         20.32         5.31 o
  -5   2  14          8.14          9.97         3.43 o
  -4   2  14        102.20         99.06         9.72 o
  -3   2  14        696.46        687.81        32.41 o
  -2   2  14        149.20        131.57        11.08 o
  -1   2  14         65.98         63.77        14.62 o
   0   2  14          0.60         -0.79        11.82 o
   1   2  14         44.52         50.68         5.49 o
   2   2  14        166.22        151.10        13.63 o
   3   2  14        692.78        613.44        27.84 o
   4   2  14         98.85         96.17         7.10 o
   5   2  14         10.52          8.91         3.99 o
   6   2  14         19.15         17.45         4.98 o
  -5   3  14        123.23        132.77         9.13 o
  -4   3  14        109.96        106.86         7.50 o
  -3   3  14         30.59         28.13         4.67 o
  -2   3  14        187.24        179.69        22.19 o
  -1   3  14        155.77        134.98        53.01 o
   0   3  14       2178.22       2306.61       121.85 o
   1   3  14        171.59        124.91        17.96 o
   2   3  14        169.66        153.61        22.82 o
   3   3  14         32.98         39.09        16.58 o
   4   3  14        104.41         88.59         9.68 o
   5   3  14        123.84        111.60        17.01 o
  -5   4  14         62.16         70.67         6.49 o
  -4   4  14         25.22         24.24         4.03 o
  -3   4  14        185.71        172.35        10.33 o
  -2   4  14         41.62         46.48        12.30 o
  -1   4  14        397.15        387.24        45.39 o
   0   4  14        459.64        495.56        49.17 o
   1   4  14        414.23        484.63        52.21 o
   2   4  14         54.15         52.64        14.20 o
   3   4  14        151.57        147.63        11.30 o
   4   4  14         21.27         23.62         6.14 o
   5   4  14         60.58         52.74         6.88 o
  -5   5  14          3.48          5.58         3.44 o
  -4   5  14          8.53          9.29         4.72 o
  -3   5  14        148.61        139.11         9.55 o
  -2   5  14        666.77        643.86        14.08 o
  -1   5  14        109.69        112.50         7.43 o
   0   5  14        183.12        196.26         9.65 o
   1   5  14        118.90        122.04         7.87 o
   2   5  14        676.43        656.60        18.04 o
   3   5  14        144.73        141.62        11.71 o
   4   5  14         10.94          9.30         4.86 o
   5   5  14          3.12          4.50         3.88 o
  -4   6  14         62.57         73.98         7.43 o
  -3   6  14          5.18          2.24         1.99 o
  -2   6  14        119.69        115.14         6.58 o
  -1   6  14         41.81         39.32         5.38 o
   0   6  14          0.90         -0.52         2.59 o
   1   6  14         43.76         38.79         4.47 o
   2   6  14        122.71        119.17         7.55 o
   3   6  14          5.31          0.37         3.36 o
   4   6  14         59.89         60.17         7.50 o
  -4   7  14         50.40         53.33         6.90 o
  -3   7  14          1.17         -0.43         2.92 o
  -2   7  14          9.06          8.00         2.93 o
  -1   7  14          6.62          6.60         2.43 o
   0   7  14         33.12         34.86         4.81 o
   1   7  14         10.80          7.88         3.03 o
   2   7  14         10.03         13.44         4.77 o
   3   7  14          0.96          5.75         3.99 o
   4   7  14         49.78         55.03         5.69 o
  -2   8  14          9.96          9.01         3.89 o
  -1   8  14         48.55         44.19         7.50 o
   0   8  14         58.99         66.66         8.56 o
   1   8  14         42.29         38.43         6.03 o
   2   8  14          6.85          5.85         2.57 o
   0   9  14         70.74         76.29         5.31 o
   1   0  15          0.92          4.87         3.34 o
   3   0  15        213.06        198.52        33.65 o
   4   0  15        508.44        486.77        16.73 o
   5   0  15         11.91          5.62         4.07 o
   6   0  15         21.99         24.32         3.23 o
  -6   1  15         43.43         54.86         5.82 o
  -5   1  15         13.62         11.36         3.06 o
  -4   1  15        105.95         92.42         6.76 o
  -3   1  15         30.84         19.37         6.05 o
  -2   1  15         69.98         81.60         8.60 o
  -1   1  15        237.35        247.07        11.98 o
   1   1  15        255.86        294.55        23.09 o
   2   1  15         77.76         82.45         8.71 o
   3   1  15         36.90         28.45         8.47 o
   4   1  15        107.75        101.14         8.01 o
   5   1  15         16.12         11.37         4.32 o
   6   1  15         45.56         51.20         5.47 o
  -6   2  15          8.72         12.52         3.47 o
  -5   2  15         72.23         80.43         6.48 o
  -4   2  15         23.05         14.50         4.41 o
  -3   2  15        258.68        238.37        28.64 o
  -2   2  15        606.05        585.53        23.14 o
  -1   2  15        738.62        809.99        31.51 o
   0   2  15        317.15        334.87        24.92 o
   1   2  15        778.59        847.84        45.62 o
   2   2  15        615.39        610.66        21.49 o
   3   2  15        234.84        236.83        17.74 o
   4   2  15         16.31         16.45         3.62 o
   5   2  15         70.83         70.60         8.01 o
   6   2  15          7.43         10.76         4.21 o
  -5   3  15         13.66          7.25         3.58 o
  -4   3  15          8.47          7.75         3.03 o
  -3   3  15        213.87        211.50        11.10 o
  -2   3  15        180.23        154.34        14.98 o
  -1   3  15          8.32          9.31         4.74 o
   0   3  15         26.88         10.11        12.27 o
   1   3  15          8.27         -3.69         7.16 o
   2   3  15        200.51        169.85        24.48 o
   3   3  15        244.96        232.11        17.75 o
   4   3  15         11.64          6.21         3.91 o
   5   3  15         10.45         14.82         6.62 o
  -5   4  15         46.19         55.85         5.68 o
  -4   4  15         79.34         75.09         6.24 o
  -3   4  15        148.67        140.69         9.48 o
  -2   4  15        205.36        201.19        17.56 o
  -1   4  15        202.93        210.18        35.51 o
   0   4  15          2.76         -8.66         8.83 o
   1   4  15        166.56        159.34        39.42 o
   2   4  15        220.41        193.54        13.35 o
   3   4  15        130.40        128.07        14.97 o
   4   4  15         66.48         70.81         9.12 o
   5   4  15         50.46         45.40         7.81 o
  -5   5  15         42.48         46.72         5.84 o
  -4   5  15         83.90         90.20         9.29 o
  -3   5  15         96.27         96.15         8.18 o
  -2   5  15        190.02        189.40         7.84 o
  -1   5  15        261.90        267.57        11.72 o
   0   5  15          0.73         -0.95         2.52 o
   1   5  15        293.12        282.32        12.36 o
   2   5  15        174.23        175.17         9.71 o
   3   5  15         89.75         89.46         9.62 o
   4   5  15         88.46         84.88         9.62 o
   5   5  15         39.07         31.92         4.92 o
  -4   6  15         49.12         54.12         6.26 o
  -3   6  15         30.20         31.31         3.98 o
  -2   6  15         77.26         72.40         5.32 o
  -1   6  15        212.68        206.84        10.03 o
   0   6  15          8.12          3.37         3.96 o
   1   6  15        197.54        183.08        10.90 o
   2   6  15         63.95         64.52         5.78 o
   3   6  15         29.75         27.06         7.94 o
   4   6  15         47.56         44.12         6.69 o
  -3   7  15         16.31         20.27         3.29 o
  -2   7  15         27.53         31.63         6.15 o
  -1   7  15        140.69        135.46         7.51 o
   0   7  15         20.45         18.64         3.77 o
   1   7  15        138.66        131.21         8.27 o
   2   7  15         29.13         28.20         5.45 o
   3   7  15         14.05         19.12         4.93 o
  -2   8  15         14.41         15.43         4.54 o
  -1   8  15         57.23         63.59         8.29 o
   0   8  15          0.18         -0.09         4.10 o
   1   8  15         59.93         71.45         8.05 o
   2   8  15         12.65         12.77         2.93 o
   0   0  16        420.54        343.70        32.49 o
   2   0  16        446.07        474.15        21.12 o
   3   0  16         71.60         51.27        18.49 o
   4   0  16          2.02          5.23         3.73 o
   5   0  16         88.87         87.18         8.11 o
   6   0  16          0.40         -2.41         5.87 o
  -6   1  16         31.59         38.83         5.12 o
  -5   1  16          5.36          6.49         2.64 o
  -4   1  16         18.34         10.65         3.33 o
  -3   1  16        587.97        561.84        25.63 o
  -2   1  16        104.37        106.19         9.47 o
  -1   1  16        844.67        871.13        30.95 o
   1   1  16        878.44        858.93        51.91 o
   2   1  16         94.27         86.00         8.50 o
   3   1  16        595.62        618.88        29.21 o
   4   1  16         15.70         14.98         3.84 o
   5   1  16          4.27         -2.11         2.59 o
   6   1  16         30.66         26.86         4.55 o
  -6   2  16         24.84         24.23         4.16 o
  -5   2  16         51.27         56.69         6.49 o
  -4   2  16        536.75        505.95        21.11 o
  -3   2  16        509.91        478.65        16.08 o
  -2   2  16        861.41        812.99        27.88 o
  -1   2  16        265.12        351.91        29.78 o
   0   2  16        869.19       1020.38        57.07 o
   1   2  16        271.83        347.69        30.02 o
   2   2  16        838.27        824.36        25.26 o
   3   2  16        468.71        482.70        16.83 o
   5   2  16         52.59         42.16         6.54 o
   6   2  16         24.09         15.66         4.18 o
  -5   3  16         15.05         12.32         4.09 o
  -4   3  16         11.88          8.45         2.93 o
  -3   3  16        346.28        320.60        13.36 o
  -2   3  16         15.94         33.65        25.54 o
  -1   3  16         26.34         37.97        13.79 o
   0   3  16        788.73        828.87        60.94 o
   1   3  16         37.60         54.55        12.87 o
   2   3  16          9.92         -3.51        11.79 o
   3   3  16        357.27        332.10        27.20 o
   4   3  16         18.62         12.50         5.06 o
   5   3  16         12.51          8.24         6.04 o
  -5   4  16         55.92         64.23         5.94 o
  -4   4  16         28.46         23.77         4.00 o
  -3   4  16         57.78         33.91        14.56 o
  -2   4  16        744.20        723.02        23.80 o
  -1   4  16        306.58        295.64        40.89 o
   0   4  16          9.10        -22.02        37.98 o
   1   4  16        286.06        223.31        36.37 o
   2   4  16        731.35        712.19        33.94 o
   3   4  16         68.37         62.97        18.95 o
   4   4  16         19.45         17.43         5.80 o
   5   4  16         55.02         54.41         6.78 o
  -5   5  16         16.16         13.70         3.58 o
  -4   5  16         14.09         14.13         4.51 o
  -3   5  16        177.85        168.23        10.48 o
  -2   5  16         16.13         12.00         3.02 o
  -1   5  16        406.96        397.83        14.24 o
   0   5  16         24.61         26.16         4.29 o
   1   5  16        395.00        393.36        14.57 o
   2   5  16         10.47          7.68         3.28 o
   3   5  16        190.92        183.62        13.20 o
   4   5  16         17.48         10.02         5.19 o
   5   5  16         15.26         17.27         4.12 o
  -4   6  16         15.17         14.57         4.03 o
  -3   6  16          0.40          0.73         3.01 o
  -2   6  16        300.09        290.06        10.30 o
  -1   6  16         54.23         51.77         5.41 o
   0   6  16         29.40         24.76         4.77 o
   1   6  16         42.23         37.82         5.72 o
   2   6  16        293.51        286.86        11.34 o
   3   6  16          0.49          1.55         5.05 o
   4   6  16         12.91         10.57         5.17 o
  -3   7  16          5.39          2.78         2.02 o
  -2   7  16         85.90         98.59         9.61 o
  -1   7  16         12.75         11.47         2.90 o
   0   7  16          0.71          1.67         2.74 o
   1   7  16         13.27         12.81         3.42 o
   2   7  16         92.02        100.66         8.95 o
   3   7  16          2.81          6.46         4.03 o
  -2   8  16         14.29         13.76         3.80 o
  -1   8  16         21.43         28.68         6.11 o
   0   8  16         25.18         27.85         5.87 o
   1   8  16         19.63         23.26         7.74 o
   2   8  16         12.62         19.59         3.28 o
   3   0  17          3.43        -14.92        14.92 o
   4   0  17        422.31        397.93        15.31 o
   5   0  17        122.80        121.80         8.55 o
   6   0  17         25.84         19.12         3.83 o
  -6   1  17         69.74         89.82         6.80 o
  -5   1  17          8.94          6.52         3.38 o
  -4   1  17          9.34          6.67         3.14 o
  -3   1  17        248.66        221.94        13.34 o
  -2   1  17        344.98        348.22        17.15 o
  -1   1  17        939.55       1035.06        28.24 o
   1   1  17        888.33        891.46        36.64 o
   2   1  17        378.76        391.93        18.22 o
   3   1  17        258.60        245.15        19.00 o
   4   1  17          7.87          8.92         3.17 o
   5   1  17          7.75          5.88         2.92 o
   6   1  17         65.28         57.43         5.39 o
  -5   2  17         90.22         84.85         7.52 o
  -4   2  17         25.86         25.46         5.01 o
  -3   2  17         36.93         32.86         4.66 o
  -2   2  17        402.93        402.20        20.02 o
  -1   2  17       2075.58       2303.67        45.91 o
   0   2  17         55.61         73.53        15.69 o
   1   2  17       2092.79       2231.60        77.92 o
   2   2  17        396.49        415.45        21.23 o
   3   2  17         40.47         40.77         4.88 o
   4   2  17         34.30         36.42         4.99 o
   5   2  17         87.57         67.76         7.90 o
  -5   3  17          4.95          3.95         3.17 o
  -4   3  17         37.68         38.89         5.80 o
  -3   3  17        326.76        306.62        13.23 o
  -2   3  17         67.92         56.09        18.39 o
  -1   3  17        235.28        219.94        22.23 o
   0   3  17        956.02       1068.47        71.14 o
   1   3  17        219.78        167.91        21.75 o
   2   3  17         62.09         46.74        14.29 o
   3   3  17        321.21        268.65        27.34 o
   4   3  17         38.48         35.55         6.91 o
   5   3  17          5.09          5.18         5.51 o
  -5   4  17         58.30         66.92         5.89 o
  -4   4  17         31.17         29.98         4.22 o
  -3   4  17        126.91        135.11         9.47 o
  -2   4  17        438.53        420.91        21.72 o
  -1   4  17         18.99         13.27         6.13 o
   0   4  17         70.18         81.79        58.10 o
   1   4  17         13.09         13.84        11.72 o
   2   4  17        418.98        390.04        13.40 o
   3   4  17        123.46        122.15        15.18 o
   4   4  17         36.73         38.27         6.97 o
   5   4  17         61.28         78.02        11.08 o
  -5   5  17         10.47         12.31         3.41 o
  -4   5  17         12.21         11.85         4.51 o
  -3   5  17         50.16         52.12         6.03 o
  -2   5  17         90.48         89.05         6.42 o
  -1   5  17        123.58        123.58        13.79 o
   0   5  17        214.44        189.10        12.54 o
   1   5  17        127.49        123.60         8.45 o
   2   5  17        101.38        107.85         7.91 o
   3   5  17         59.12         57.83        10.77 o
   4   5  17         10.71          5.35         4.69 o
   5   5  17          8.76         10.53         3.15 o
  -4   6  17         25.64         31.72         5.82 o
  -3   6  17         54.31         45.58        15.45 o
  -2   6  17        277.94        271.29        10.48 o
  -1   6  17          3.20         -0.86         2.52 o
   0   6  17        105.16        111.66         9.09 o
   1   6  17          2.17         -1.17         3.75 o
   2   6  17        276.22        284.56        11.26 o
   3   6  17         58.39         64.90        10.63 o
   4   6  17         24.59         25.87         6.72 o
  -3   7  17          1.99         -0.27         1.92 o
  -2   7  17         29.97         27.43         5.82 o
  -1   7  17        135.60        129.50         7.17 o
   0   7  17        108.77        116.80         9.28 o
   1   7  17        130.91        123.21         7.99 o
   2   7  17         28.64         37.63         6.08 o
   3   7  17          3.89         11.87         4.20 o
  -2   8  17          4.93          6.86         3.55 o
  -1   8  17         49.45         53.11         7.32 o
   0   8  17         22.41         27.02         5.81 o
   1   8  17         50.84         59.55         7.21 o
   2   8  17          4.85          4.42         3.33 o
   2   0  18          1.08         -2.13         8.60 o
   3   0  18        127.63        111.12         8.95 o
   4   0  18         46.60         42.00         5.80 o
   5   0  18        151.76        171.78        12.07 o
   6   0  18          9.30         10.12         3.29 o
  -6   1  18         18.92         21.34         2.83 o
  -5   1  18          9.80         10.20         4.84 o
  -4   1  18        166.38        142.69         8.69 o
  -3   1  18        479.84        475.29        15.39 o
  -2   1  18        212.86        218.93        13.67 o
  -1   1  18        596.68        652.55        20.08 o
   0   1  18        415.52        438.58        27.70 o
   1   1  18        653.92        711.10        33.38 o
   2   1  18        228.33        254.66        14.91 o
   3   1  18        421.27        419.21        16.45 o
   4   1  18        166.38        161.02         9.95 o
   5   1  18         11.48          8.41         3.13 o
   6   1  18         19.32         18.24         3.52 o
  -5   2  18         44.33         42.72         5.80 o
  -4   2  18         56.33         51.03         6.51 o
  -3   2  18        208.74        186.77        10.30 o
  -2   2  18        119.89        124.91        12.45 o
  -1   2  18         41.42         30.74         7.19 o
   1   2  18         42.57         31.71        12.54 o
   2   2  18         81.57         86.61        13.66 o
   3   2  18        207.20        207.39        10.18 o
   4   2  18         68.67         71.03         8.74 o
   5   2  18         38.71         28.56         6.21 o
  -5   3  18          5.51          1.51         3.33 o
  -4   3  18         25.65         26.32         4.83 o
  -3   3  18        232.13        248.94        12.12 o
  -2   3  18         33.18         19.82         6.49 o
  -1   3  18         34.02         35.98        18.48 o
   0   3  18       1520.83       1481.08        85.34 o
   1   3  18         31.73         21.11        12.12 o
   2   3  18         46.25         49.24        14.62 o
   3   3  18        224.64        212.17        17.68 o
   4   3  18         31.37         29.13         6.67 o
   5   3  18          5.49          4.67         4.49 o
  -5   4  18         32.37         33.14         4.39 o
  -4   4  18         29.20         29.58         4.37 o
  -3   4  18          3.70          3.17         3.43 o
  -2   4  18        334.09        337.58        13.22 o
  -1   4  18        150.15        162.38        14.95 o
   0   4  18         32.51         44.71        17.19 o
   1   4  18        166.52        148.96        14.36 o
   2   4  18        347.30        342.36        11.42 o
   3   4  18          4.29         11.07         6.31 o
   4   4  18         35.35         32.35         7.53 o
   5   4  18         33.15         34.46         5.39 o
  -4   5  18          2.36          2.31         3.48 o
  -3   5  18         52.78         51.87         7.82 o
  -2   5  18        407.27        423.90        13.49 o
  -1   5  18        157.44        150.88         8.23 o
   0   5  18         17.65         19.26         6.31 o
   1   5  18        142.13        127.72         8.81 o
   2   5  18        400.30        359.09        25.03 o
   3   5  18         53.39         51.28        10.10 o
   4   5  18          1.65         -2.13         4.33 o
  -4   6  18          4.70          0.00         2.94 o
  -3   6  18          7.23          9.79         3.99 o
  -2   6  18         35.93         32.75         3.67 o
  -1   6  18         94.83         91.14         6.94 o
   0   6  18         25.48         25.38         4.81 o
   1   6  18         81.22         87.34         8.10 o
   2   6  18         34.86         41.31         4.62 o
   3   6  18          7.73          5.39         5.26 o
   4   6  18          5.22          6.53         6.29 o
  -3   7  18          9.57          8.65         2.97 o
  -2   7  18         23.35         30.37        11.81 o
  -1   7  18         59.84         63.31         7.06 o
   0   7  18          4.79          6.32         3.78 o
   1   7  18         66.12         73.98         6.41 o
   2   7  18         21.93         23.71         4.70 o
   3   7  18         13.78         21.67         5.32 o
  -2   8  18         23.36         18.22         5.07 o
  -1   8  18         49.68         52.36         7.21 o
   0   8  18        100.73        100.40         9.65 o
   1   8  18         46.30         46.96         6.36 o
   2   8  18         27.36         26.48         4.87 o
   2   0  19        170.24        180.34        21.24 o
   3   0  19        189.70        190.28        14.57 o
   4   0  19        111.48        117.26         9.06 o
   5   0  19          1.63          4.23         4.06 o
   6   0  19          9.81         16.84         4.84 o
  -5   1  19         94.49         98.72         9.64 o
  -4   1  19        192.31        185.95         9.88 o
  -3   1  19         20.43         28.73         6.61 o
  -2   1  19         45.56         46.14         8.99 o
  -1   1  19         78.31         85.37         8.28 o
   0   1  19       1815.74       1980.76        59.43 o
   1   1  19         93.58         83.42        12.54 o
   2   1  19         54.78         47.55         9.58 o
   3   1  19         28.02         37.69         5.84 o
   4   1  19        200.45        208.51        11.44 o
   5   1  19         88.91         78.89         8.72 o
  -5   2  19        124.89        118.73         8.57 o
  -4   2  19         58.91         50.53         6.25 o
  -3   2  19        134.53        117.19         8.29 o
  -2   2  19        128.51        131.10        13.00 o
  -1   2  19        353.13        402.43        19.48 o
   0   2  19        136.25        140.23        10.82 o
   1   2  19        377.11        375.64        29.63 o
   2   2  19        125.88        116.16         9.92 o
   3   2  19        141.36        121.34        14.47 o
   4   2  19         63.93         55.91         8.16 o
   5   2  19        122.74         89.36        16.11 o
  -5   3  19          6.82          1.43         3.16 o
  -4   3  19        110.41        101.77         8.38 o
  -3   3  19       1133.97       1125.72        25.43 o
  -2   3  19        523.02        542.19        26.15 o
  -1   3  19        300.28        277.40        18.31 o
   0   3  19        105.62        122.89        25.74 o
   1   3  19        300.52        256.90        39.37 o
   2   3  19        523.02        483.71        27.01 o
   3   3  19       1094.11       1042.66        39.97 o
   4   3  19        120.27        119.14        14.08 o
   5   3  19          7.41          6.86         5.15 o
  -5   4  19         30.67         34.48         5.86 o
  -4   4  19        142.09        143.37         8.11 o
  -3   4  19        274.06        287.51        17.49 o
  -2   4  19        405.96        390.92        14.38 o
  -1   4  19        100.24        104.53         7.51 o
   0   4  19         81.28         72.43        11.53 o
   1   4  19         88.33         82.91         8.87 o
   2   4  19        406.14        400.07        12.48 o
   3   4  19        273.89        286.74        22.36 o
   4   4  19        148.57        164.32        12.58 o
   5   4  19         30.36         35.04         7.67 o
  -4   5  19         15.63         14.39         4.33 o
  -3   5  19         16.94         16.77         3.97 o
  -2   5  19         42.45         41.97         5.59 o
  -1   5  19        119.77        121.19         9.98 o
   0   5  19        182.00        173.14        10.17 o
   1   5  19        119.12        110.93         8.49 o
   2   5  19         35.97         38.79         4.61 o
   3   5  19         21.40         21.13         7.88 o
   4   5  19         16.64         19.46         5.33 o
  -4   6  19         40.55         40.65         8.30 o
  -3   6  19         14.68         11.60         3.98 o
  -2   6  19         49.26         48.38         4.47 o
  -1   6  19         57.32         50.53         5.57 o
   0   6  19         73.87         77.11         7.77 o
   1   6  19         60.01         53.31         6.65 o
   2   6  19         50.51         52.96         5.21 o
   3   6  19         15.92         18.26         6.27 o
   4   6  19         39.73         46.05         5.87 o
  -3   7  19         15.42         22.25         9.62 o
  -2   7  19         12.36         12.18         4.23 o
  -1   7  19        104.52        104.05         8.65 o
   0   7  19        192.44        198.94        11.85 o
   1   7  19        105.03         98.28         8.48 o
   2   7  19         11.17         20.44         8.88 o
   3   7  19         17.02         19.08         4.61 o
  -2   8  19          3.57         -2.34         2.81 o
  -1   8  19         52.12         65.39         7.74 o
   0   8  19          1.17          3.40         3.89 o
   1   8  19         48.61         59.21         6.93 o
   2   8  19          4.68         -4.42         4.42 o
   0   0  20        281.05        265.99        31.40 o
   1   0  20        223.74        236.42        20.26 o
   2   0  20         41.03         30.27        10.09 o
   3   0  20         40.44         45.32         5.35 o
   4   0  20         95.08         94.48         8.32 o
   5   0  20        128.21        112.97        20.54 o
  -5   1  20         38.20         34.68         7.48 o
  -4   1  20        200.81        189.09         9.89 o
  -3   1  20        143.87        142.76         9.11 o
  -2   1  20        381.14        411.12        19.51 o
  -1   1  20        345.23        346.41        15.94 o
   0   1  20        945.12        981.37        43.41 o
   1   1  20        306.36        317.44        22.99 o
   2   1  20        346.85        405.08        22.41 o
   3   1  20        120.12        117.86         7.98 o
   4   1  20        220.46        227.44        11.87 o
   5   1  20         43.56         37.80         6.43 o
  -5   2  20          2.83         -1.34         4.43 o
  -4   2  20         99.44         88.34         8.05 o
  -3   2  20         47.79         51.19         5.90 o
  -2   2  20        407.14        368.69        27.76 o
  -1   2  20        101.10        107.25        10.90 o
   0   2  20        573.76        624.92        40.53 o
   1   2  20        116.94        139.76        18.67 o
   2   2  20        396.63        383.23        32.40 o
   3   2  20         55.06         45.69         6.70 o
   4   2  20        108.95         94.52        10.15 o
   5   2  20          3.77          0.11         3.77 o
  -5   3  20         51.69         51.00         6.28 o
  -4   3  20          5.39          5.70         4.29 o
  -3   3  20         69.70         68.89         6.71 o
  -2   3  20         49.27         49.54         8.92 o
  -1   3  20        166.64        173.55        14.99 o
   0   3  20        451.79        421.98        48.75 o
   1   3  20        151.59        134.82        30.22 o
   2   3  20         60.31         57.02         5.73 o
   3   3  20         70.79         37.60        31.81 o
   4   3  20         10.23         19.69        12.14 o
   5   3  20         48.87         50.98         9.05 o
  -5   4  20          8.00         12.49         3.06 o
  -4   4  20         95.70        104.64         7.99 o
  -3   4  20        128.81        120.79         8.98 o
  -2   4  20        112.45        107.57         8.00 o
  -1   4  20         10.71         10.42         2.73 o
   0   4  20        148.67        147.04         8.86 o
   1   4  20          9.06          3.57         3.49 o
   2   4  20         91.22         90.86         6.33 o
   3   4  20        130.97        130.67        15.27 o
   4   4  20         94.53        109.05        10.27 o
   5   4  20          7.63          7.69         5.11 o
  -4   5  20         29.18         30.57         5.41 o
  -3   5  20        311.41        297.20        19.92 o
  -2   5  20          2.73         -2.69         3.75 o
  -1   5  20        325.12        300.97        20.24 o
   0   5  20        177.97        164.23        11.94 o
   1   5  20        327.08        322.82        14.13 o
   2   5  20          0.56         -1.50         2.70 o
   3   5  20        312.40        325.97        22.54 o
   4   5  20         24.22         21.29         5.29 o
  -4   6  20         28.43         25.01         6.93 o
  -3   6  20          0.50         -1.34         5.65 o
  -2   6  20         93.17         98.53         6.18 o
  -1   6  20        161.87        161.32         9.19 o
   0   6  20         14.78         16.25         4.57 o
   1   6  20        167.43        170.29        11.17 o
   2   6  20         96.02         95.46         5.90 o
   3   6  20          0.24          1.96         4.71 o
   4   6  20         27.66         25.41         4.48 o
  -3   7  20          7.15         12.30         5.37 o
  -2   7  20          9.72         11.76         4.32 o
  -1   7  20         55.93         64.28         7.09 o
   0   7  20         21.61         21.94         5.03 o
   1   7  20         63.23         62.62         6.85 o
   2   7  20          9.75          2.06         5.31 o
   3   7  20          4.83          8.19         3.27 o
  -1   8  20         30.54         37.72         5.82 o
   0   8  20          0.40         -1.31         3.41 o
   1   8  20         28.26         36.87         5.46 o
   1   0  21          1.62          2.58        18.39 o
   2   0  21        142.86        128.83        18.14 o
   3   0  21        488.45        484.45        17.10 o
   4   0  21          4.41          2.13         3.44 o
   5   0  21         33.30         32.44         5.36 o
  -5   1  21         13.79          8.83         4.90 o
  -4   1  21        128.82        133.49         8.46 o
  -3   1  21        193.38        189.33        12.50 o
  -2   1  21        201.73        231.16        14.86 o
  -1   1  21        304.08        312.02        15.91 o
   0   1  21        702.92        763.80        39.19 o
   1   1  21        286.60        310.72        22.91 o
   2   1  21        207.79        183.72        13.08 o
   3   1  21        205.51        205.35        14.15 o
   4   1  21        133.11        150.93         9.77 o
   5   1  21         13.29         11.04         4.42 o
  -5   2  21         37.81         36.73         5.19 o
  -4   2  21        249.73        232.78        11.16 o
  -3   2  21        236.29        214.05        11.56 o
  -2   2  21        254.09        260.17        20.80 o
  -1   2  21        252.37        277.84        16.81 o
   0   2  21        553.12        560.08        45.09 o
   1   2  21        216.35        286.63        26.78 o
   2   2  21        243.64        246.98        26.39 o
   3   2  21        226.94        187.79        17.76 o
   4   2  21        246.77        225.21        20.17 o
   5   2  21         40.95         27.94         9.82 o
  -5   3  21          2.76          4.96         2.89 o
  -4   3  21         10.13          6.71         4.22 o
  -3   3  21         70.68         59.48         7.01 o
  -2   3  21        198.36        180.70         9.54 o
  -1   3  21        264.28        257.76        19.26 o
   0   3  21          2.30          5.64         9.07 o
   1   3  21        259.02        204.23        36.09 o
   2   3  21        180.75        171.89        10.32 o
   3   3  21         78.03         83.14         9.41 o
   4   3  21          9.75          7.76         6.01 o
   5   3  21          2.46          8.66         5.14 o
  -5   4  21         16.65         23.43         3.27 o
  -4   4  21          9.74          7.81         3.95 o
  -3   4  21         63.75         64.10         6.74 o
  -2   4  21        229.83        215.61        14.34 o
  -1   4  21        116.99        109.42         8.27 o
   0   4  21         86.60         68.25         6.57 o
   1   4  21        118.20        109.98         8.16 o
   2   4  21        209.89        200.55        11.03 o
   3   4  21         74.06         77.62        12.02 o
   4   4  21         11.94         15.40         4.77 o
   5   4  21         15.83         16.30         5.47 o
  -4   5  21          0.62         -3.24         3.24 o
  -3   5  21         39.76         51.24         7.85 o
  -2   5  21         59.00         48.12         6.07 o
  -1   5  21        297.17        261.37        14.66 o
   0   5  21         20.06         15.07         3.99 o
   1   5  21        301.44        288.17        14.22 o
   2   5  21         57.15         58.13         5.39 o
   3   5  21         37.20         36.47         8.71 o
   4   5  21          1.58          0.38         3.77 o
  -4   6  21          6.64          7.08         4.48 o
  -3   6  21         97.27        107.81        14.38 o
  -2   6  21         53.23         47.94         4.38 o
  -1   6  21         23.98         26.75         4.35 o
   0   6  21         75.58         83.28         7.01 o
   1   6  21         26.03         23.39         5.08 o
   2   6  21         47.80         54.66         4.49 o
   3   6  21         94.19         93.96        10.84 o
   4   6  21          6.91          7.60         3.00 o
  -3   7  21         18.49         26.16         5.29 o
  -2   7  21         26.76         19.45         4.75 o
  -1   7  21         38.86         34.42         5.40 o
   0   7  21        142.56        144.10         9.99 o
   1   7  21         46.11         48.51         6.29 o
   2   7  21         21.95         21.36         8.84 o
   3   7  21         20.96         28.21         5.74 o
  -1   8  21         81.55         96.55         8.60 o
   0   8  21         39.54         40.82         6.11 o
   1   8  21         77.16         85.51         7.66 o
   0   0  22        369.51        367.01        39.01 o
   1   0  22        407.98        418.81        27.95 o
   2   0  22        381.50        399.81        32.21 o
   3   0  22          2.03          9.01         3.33 o
   4   0  22        242.85        254.01        15.53 o
   5   0  22         76.42         56.23         7.17 o
  -5   1  22          7.95          5.92         4.10 o
  -4   1  22        127.24        125.20         8.18 o
  -3   1  22         20.94         14.10         4.36 o
  -2   1  22        631.55        677.20        31.76 o
  -1   1  22        267.63        298.00        27.80 o
   0   1  22        192.86        219.27        21.66 o
   1   1  22        272.96        300.83        22.75 o
   2   1  22        627.82        539.11        34.45 o
   3   1  22         17.88         19.13         3.78 o
   4   1  22        136.49        139.24         9.96 o
   5   1  22          5.56          1.41         4.55 o
  -5   2  22         29.23         37.26         7.69 o
  -4   2  22          7.35          8.49         3.43 o
  -2   2  22        324.79        290.89        12.00 o
  -1   2  22        227.78        237.15        22.31 o
   0   2  22        137.48        159.08        25.47 o
   1   2  22        219.12        193.98        22.37 o
   2   2  22        309.05        294.50        16.02 o
   3   2  22        759.26        652.97        49.22 o
   4   2  22          4.90          7.49         7.81 o
   5   2  22         33.67         22.44        14.26 o
  -5   3  22         58.24         70.07         5.90 o
  -4   3  22         98.35         78.57         8.84 o
  -3   3  22         20.83         22.14         4.25 o
  -2   3  22        122.57        115.03         8.96 o
  -1   3  22        493.25        489.11        27.57 o
   0   3  22          1.94         18.81         8.62 o
   1   3  22        516.03        490.16        15.54 o
   2   3  22        119.01        107.42         8.29 o
   3   3  22         21.38         12.60         4.37 o
   4   3  22        107.88        103.00        13.99 o
   5   3  22         59.26         68.67         9.36 o
  -5   4  22         18.65         17.98         2.76 o
  -4   4  22         31.07         28.39         4.59 o
  -3   4  22        216.19        202.99        11.94 o
  -2   4  22        484.63        453.32        20.95 o
  -1   4  22         23.31         26.50        14.96 o
   0   4  22         98.21         87.17         6.40 o
   1   4  22         19.63         21.43        11.91 o
   2   4  22        477.74        436.61        13.65 o
   3   4  22        211.76        224.47        19.15 o
   4   4  22         31.65         32.21         7.39 o
   5   4  22         22.55         21.24         5.51 o
  -4   5  22         11.70         14.92         4.00 o
  -3   5  22         96.39         94.05        15.13 o
  -2   5  22        325.02        319.41        14.41 o
  -1   5  22        248.29        258.27        11.53 o
   0   5  22         11.54         10.01         3.07 o
   1   5  22        263.03        253.27        13.52 o
   2   5  22        322.87        323.61        11.76 o
   3   5  22        104.75        100.61        12.64 o
   4   5  22          9.60          5.57         4.12 o
  -3   6  22          1.97          4.29         5.44 o
  -1   6  22        164.33        162.16         9.17 o
   0   6  22        172.39        159.45         9.36 o
   1   6  22        156.18        152.91        10.72 o
   2   6  22        109.24         99.97         7.97 o
   3   6  22          2.31          9.26         4.42 o
  -3   7  22         10.18         14.69         4.16 o
  -2   7  22         32.81         44.40         5.86 o
  -1   7  22         67.83         68.00         6.77 o
   0   7  22         77.30         74.24         7.59 o
   1   7  22         76.31         77.08         7.01 o
   2   7  22         30.15         30.25         7.97 o
   3   7  22         10.61          7.41         4.05 o
  -1   8  22          3.57         10.49         3.62 o
   0   8  22          0.35          1.79         3.44 o
   1   8  22          2.98          1.74         2.75 o
   1   0  23        108.13         81.90        15.12 o
   2   0  23         10.01         15.21         8.86 o
   3   0  23        724.08        661.19        44.21 o
   4   0  23          6.42          2.90         3.38 o
   5   0  23          3.92          3.42         4.02 o
  -5   1  23         31.15         37.84         6.90 o
  -4   1  23        129.60        123.06         8.07 o
  -3   1  23          6.96          7.43         3.97 o
  -2   1  23        213.75        218.11        11.48 o
  -1   1  23        606.35        607.16        49.99 o
   0   1  23        247.67        283.40        31.28 o
   1   1  23        598.93        590.03        38.18 o
   2   1  23        203.50        197.42        11.35 o
   3   1  23          7.82         13.14         3.48 o
   4   1  23        127.25        140.05        28.11 o
   5   1  23         30.82         25.97         7.37 o
  -5   2  23         24.43         29.17         4.38 o
  -4   2  23        104.68        112.18        13.39 o
  -3   2  23         22.91         17.79         4.55 o
  -2   2  23        513.42        498.38        13.34 o
   0   2  23         15.83         13.11        23.19 o
   1   2  23        174.61        191.94        22.25 o
   2   2  23        486.11        483.88        24.36 o
   3   2  23         27.79         33.05         8.94 o
   4   2  23        111.82        116.11        11.32 o
   5   2  23         27.64         19.11        13.91 o
  -5   3  23         13.93         19.51         3.66 o
  -4   3  23          0.97          1.22         3.80 o
  -3   3  23        137.03        124.07        11.34 o
  -2   3  23        397.15        379.82        13.24 o
  -1   3  23         27.94         20.70         5.66 o
   0   3  23          0.98         -1.70         3.84 o
   1   3  23         25.37         23.15         3.85 o
   2   3  23        425.42        418.99        12.64 o
   3   3  23        137.43        126.43        11.17 o
   4   3  23          0.12          4.30         5.27 o
   5   3  23         12.74         15.46         5.92 o
  -4   4  23         69.67         74.86         6.44 o
  -3   4  23         28.85         26.88         4.63 o
  -2   4  23        292.03        218.48        23.38 o
  -1   4  23         93.80         81.01        10.18 o
   0   4  23         68.30         60.38         6.13 o
   1   4  23         91.56         87.82         7.59 o
   2   4  23        302.17        294.28        11.33 o
   3   4  23         20.70         27.88         8.59 o
   4   4  23         62.31         60.63         7.23 o
  -4   5  23         32.41         44.18         6.50 o
  -3   5  23         24.85         21.41         9.45 o
  -2   5  23         13.03          9.52         3.61 o
  -1   5  23        167.08        167.52         9.34 o
   0   5  23          0.02         -0.58         3.36 o
   1   5  23        193.78        196.36        12.03 o
   2   5  23         13.43         13.22         3.35 o
   3   5  23         25.59         10.93         5.84 o
   4   5  23         33.34         34.93         5.25 o
  -3   6  23        122.29        128.84        14.78 o
  -2   6  23         64.68         52.87         5.95 o
  -1   6  23         15.40          9.14         4.58 o
   0   6  23          0.11         -1.78         3.33 o
   1   6  23         21.90         22.98         5.03 o
   2   6  23         67.02         67.52         6.53 o
   3   6  23        120.64        137.56        11.52 o
  -2   7  23         36.63         44.93         5.72 o
  -1   7  23         12.89          9.24         3.91 o
   0   7  23         16.71         18.88         4.54 o
   1   7  23         14.78         18.03         4.17 o
   0   8  23         97.73        122.19         8.98 o
   0   0  24         54.73          0.85        29.83 o
   1   0  24         60.45         59.64        13.29 o
   2   0  24         31.25         15.99         8.19 o
   3   0  24         39.98         42.40         5.77 o
   4   0  24         88.73        102.05         8.47 o
   5   0  24         23.40         12.35         4.27 o
  -5   1  24         37.45         44.22        11.57 o
  -4   1  24        109.41        109.41         7.63 o
  -3   1  24         51.86         42.25         7.04 o
  -2   1  24        300.82        280.02        13.37 o
  -1   1  24        133.66        137.41        23.41 o
   0   1  24        188.27        211.81        27.94 o
   1   1  24        152.74        166.46        20.62 o
   2   1  24        300.97        276.33        13.81 o
   3   1  24         54.97         53.07         9.79 o
   4   1  24        120.13        115.55        10.99 o
   5   1  24         33.29         22.29         5.05 o
  -5   2  24         18.86         24.03         4.04 o
  -4   2  24        141.13        126.45         8.16 o
  -3   2  24        397.10        406.16        15.83 o
  -2   2  24        166.36        157.36         7.77 o
  -1   2  24         90.16         76.15        23.76 o
   0   2  24        109.19        144.00        24.15 o
   1   2  24         95.58         90.15         8.68 o
   2   2  24        160.58        154.10         8.82 o
   3   2  24        371.74        396.68        30.74 o
   4   2  24        141.20        122.08        11.35 o
   5   2  24         21.83         11.29        17.30 o
  -5   3  24        151.99        179.40         8.09 o
  -4   3  24          5.93          3.36         3.64 o
  -3   3  24         32.30         27.36         4.62 o
  -2   3  24         78.84         75.52         8.07 o
  -1   3  24        632.84        574.14        37.72 o
   0   3  24          3.00          4.28         3.56 o
   1   3  24        616.57        588.59        17.69 o
   2   3  24         78.18         76.25         5.66 o
   3   3  24         33.44         20.40         5.40 o
   4   3  24          5.96          2.00         3.38 o
   5   3  24        154.98        173.00        12.84 o
  -4   4  24        171.11        199.37         9.59 o
  -3   4  24         28.99         35.17         5.30 o
  -2   4  24        208.34        183.52        16.88 o
  -1   4  24         28.46         32.02         5.40 o
   0   4  24        172.99        173.63        11.44 o
   1   4  24         32.91         38.96        28.14 o
   2   4  24        205.24        203.18         9.46 o
   3   4  24         39.67         33.10         8.23 o
   4   4  24        177.72        192.93        14.87 o
  -3   5  24         23.74         21.46         9.46 o
  -2   5  24        168.44        176.80        10.78 o
  -1   5  24         55.92         54.00         5.68 o
   0   5  24          0.68          1.45         2.84 o
   1   5  24         47.78         48.11         6.75 o
   2   5  24        191.23        197.19        11.24 o
   3   5  24         25.39         26.39         6.98 o
   4   5  24         14.26         23.30         5.67 o
  -3   6  24         18.90         19.74         6.77 o
  -2   6  24          1.92         -0.28         2.97 o
  -1   6  24         11.61          4.62         3.38 o
   0   6  24         95.62         98.11         8.79 o
   1   6  24         12.40         12.68         4.78 o
   2   6  24          1.24          0.18         2.92 o
   3   6  24         17.28         20.52         4.22 o
  -2   7  24         39.71         53.60         9.19 o
  -1   7  24          6.14          6.79         3.38 o
   0   7  24         11.50         12.95         4.01 o
   1   7  24          7.88          8.05         3.09 o
   1   0  25        111.92         84.68        15.33 o
   2   0  25          4.63         -2.01        12.00 o
   3   0  25       1050.97       1101.68        35.03 o
   4   0  25        122.10        122.77         8.78 o
   5   0  25         37.03         30.83         5.54 o
  -5   1  25         52.99         59.15         9.30 o
  -4   1  25        143.35        143.81         8.42 o
  -3   1  25         65.88         62.47         8.24 o
  -2   1  25        433.21        419.18        13.97 o
  -1   1  25        292.83        276.29        18.43 o
   0   1  25         11.58        -11.32        11.32 o
   1   1  25        301.60        296.54        23.96 o
   2   1  25        457.59        441.41        14.62 o
   3   1  25         60.43         57.01         8.13 o
   4   1  25        139.72        117.19        18.13 o
   5   1  25         52.44         44.79        10.79 o
  -5   2  25          2.16          2.63         2.28 o
  -4   2  25         87.17         90.27         7.91 o
  -3   2  25         24.48         25.75         5.82 o
  -2   2  25        185.51        179.46        10.52 o
  -1   2  25         39.95         32.77         5.74 o
   0   2  25        366.27        353.33        15.67 o
   1   2  25         39.59         36.42         8.06 o
   2   2  25        199.09        194.76        11.49 o
   3   2  25         31.64         30.19        12.15 o
   4   2  25         95.62         97.49         9.89 o
   5   2  25          1.24         -3.67         3.67 o
  -5   3  25         33.92         41.53         4.05 o
  -4   3  25         77.25         90.07         9.03 o
  -3   3  25         61.78         56.06         6.20 o
  -2   3  25        206.01        203.62         9.77 o
  -1   3  25        209.08        210.60        15.04 o
   0   3  25         35.91         20.51        18.36 o
   1   3  25        209.85        218.66        11.53 o
   2   3  25        203.64        192.21         9.25 o
   3   3  25         70.40         68.69         8.84 o
   4   3  25         81.41         72.45         7.95 o
   5   3  25         35.69         33.37         6.30 o
  -4   4  25         91.97        106.92         6.89 o
  -3   4  25         83.93         89.95         7.26 o
  -2   4  25         20.60         14.67         3.83 o
  -1   4  25         90.10         81.72         7.85 o
   0   4  25        104.13         91.73         8.49 o
   1   4  25         96.59         91.14         8.29 o
   2   4  25         21.04         16.58         5.01 o
   3   4  25         78.84         70.39        10.78 o
   4   4  25         84.60         83.80         7.41 o
  -4   5  25          7.71          1.07         4.93 o
  -3   5  25         25.56         25.68         9.01 o
  -2   5  25         14.98         22.48         4.40 o
  -1   5  25        178.50        182.75         9.68 o
   0   5  25         17.33         18.42         4.77 o
   1   5  25        162.06        157.59        10.74 o
   2   5  25         12.24         11.01         3.89 o
   3   5  25         25.12         25.96         6.69 o
   4   5  25          9.76          6.39         3.75 o
  -3   6  25         78.97         94.75        12.19 o
  -2   6  25         13.38         11.97         3.42 o
  -1   6  25         26.55         29.89         5.08 o
   0   6  25         64.40         72.74         7.67 o
   1   6  25         19.70         14.18         4.26 o
   2   6  25         10.87         12.79         3.81 o
   3   6  25         82.31         92.18         8.31 o
  -2   7  25         31.62         43.64         7.83 o
  -1   7  25         18.41         18.90         4.09 o
   0   7  25         28.28         28.67         4.88 o
   1   7  25         22.35         23.26         4.23 o
   0   0  26        703.79        706.89        60.07 o
   1   0  26        167.11        170.34        13.49 o
   2   0  26         27.25         19.73        11.65 o
   3   0  26          3.53         10.76         4.50 o
   4   0  26         44.24         43.31         7.03 o
   5   0  26         26.74         24.25         4.70 o
  -5   1  26         20.00         23.31         7.33 o
  -4   1  26         46.69         60.12         6.57 o
  -3   1  26         24.43         17.18         5.17 o
  -2   1  26        399.97        410.21        13.79 o
  -1   1  26         63.11         63.53         5.91 o
   0   1  26          7.58          3.21         5.70 o
   1   1  26         69.96         74.29         7.60 o
   2   1  26        363.24        350.84        13.28 o
   3   1  26         29.89         25.81         5.82 o
   4   1  26         52.49         65.08        13.59 o
   5   1  26         19.15          8.28         6.21 o
  -5   2  26         19.43         14.87         4.76 o
  -4   2  26         59.12         52.55         6.13 o
  -3   2  26        300.29        307.89        16.59 o
  -2   2  26        115.84        112.04        26.17 o
  -1   2  26         74.74         75.03         6.96 o
   0   2  26         61.59         61.16         9.85 o
   1   2  26         70.50         56.97         8.48 o
   2   2  26        138.69        127.78        12.98 o
   3   2  26        295.06        262.57        27.78 o
   4   2  26         53.62         51.83         9.99 o
   5   2  26         19.83          8.79        12.49 o
  -4   3  26         54.91         60.91         7.30 o
  -3   3  26         39.36         46.08         5.58 o
  -2   3  26          0.26          1.41         2.27 o
  -1   3  26        237.30        229.58        13.49 o
   0   3  26         44.27         43.87         8.97 o
   1   3  26        235.55        225.67        12.01 o
   2   3  26          1.12         -3.06         3.06 o
   3   3  26         36.71         40.72         6.59 o
   4   3  26         51.71         40.50         6.04 o
  -4   4  26         39.01         55.62         6.28 o
  -3   4  26          6.80         11.30         8.69 o
  -2   4  26         55.68         49.86         6.02 o
  -1   4  26          9.17          8.08         5.00 o
   0   4  26        102.23         96.99         9.06 o
   1   4  26         15.42         17.48         4.24 o
   2   4  26         56.60         48.27         7.56 o
   3   4  26          5.25          5.93         4.53 o
   4   4  26         34.45         32.44         7.15 o
  -4   5  26         25.58         36.38         7.91 o
  -3   5  26          2.70          5.43         7.10 o
  -2   5  26         16.55         18.13         6.32 o
  -1   5  26          6.23          6.20         5.07 o
   0   5  26        173.61        194.55        11.94 o
   1   5  26          9.26          7.00         4.15 o
   2   5  26         25.14         31.92         6.07 o
   3   5  26          1.66          3.83         4.02 o
   4   5  26         20.89         13.90         4.98 o
  -3   6  26         11.37          6.30         4.52 o
  -2   6  26          2.41          2.05         3.57 o
  -1   6  26         16.61         16.32         3.33 o
   0   6  26         21.51         26.70         5.29 o
   1   6  26         17.53         20.66         4.73 o
   2   6  26          3.31          8.85         3.31 o
   3   6  26         11.26         17.12         6.41 o
  -2   7  26         27.75         31.26         6.59 o
  -1   7  26         16.02         15.54         3.25 o
   0   7  26         35.18         33.95         4.92 o
   1   7  26         16.44         17.93         3.64 o
   1   0  27         27.63         21.16        10.00 o
   2   0  27          1.05          0.37         3.68 o
   3   0  27        371.25        383.40        31.76 o
   4   0  27         93.74         85.86        15.47 o
   5   0  27          1.72          1.26         3.15 o
  -5   1  27         16.07          8.74         3.23 o
  -4   1  27         21.89         27.28         4.78 o
  -3   1  27         40.47         41.12         6.75 o
  -2   1  27        226.88        234.84        16.84 o
  -1   1  27        119.56        115.36         6.95 o
   0   1  27        325.57        330.18        17.17 o
   1   1  27        122.06        123.41         8.10 o
   2   1  27        252.64        272.96        18.92 o
   3   1  27         41.97         38.13         7.07 o
   4   1  27         17.03         15.89         5.20 o
   5   1  27         15.53         14.46         3.62 o
  -5   2  27         40.99         38.28         4.64 o
  -4   2  27        105.25        124.58         8.72 o
  -3   2  27          9.72         11.42         7.12 o
  -2   2  27         11.21         10.75         3.18 o
  -1   2  27        392.34        391.20        14.29 o
   0   2  27        607.83        614.87        21.62 o
   1   2  27        408.40        415.48        18.04 o
   2   2  27          7.28          5.44         2.76 o
   3   2  27         11.45         14.69         5.49 o
   4   2  27         98.14        117.17        13.40 o
   5   2  27         39.76         31.67        12.60 o
  -4   3  27         14.37         18.65         4.50 o
  -3   3  27          6.53          0.44         3.67 o
  -2   3  27         24.69         23.52         4.66 o
  -1   3  27        135.55        133.15        11.12 o
   0   3  27         27.29         25.57         5.97 o
   1   3  27        129.74        121.16         9.86 o
   2   3  27         35.36         31.77         4.96 o
   3   3  27          1.96          6.46         4.69 o
   4   3  27         10.57         15.88         4.21 o
  -4   4  27         41.70         50.82         5.48 o
  -3   4  27          6.81          6.76         7.21 o
  -2   4  27        124.83        110.72         9.19 o
  -1   4  27         28.50         26.83         6.48 o
   0   4  27         51.43         58.03         7.35 o
   1   4  27         29.46         30.82         4.42 o
   2   4  27        138.22        119.96        14.27 o
   3   4  27          4.62          0.63         4.53 o
   4   4  27         43.42         37.88         7.06 o
  -3   5  27         12.77         12.21         6.92 o
  -2   5  27         55.86         52.15         8.83 o
  -1   5  27        200.76        206.87        14.94 o
   0   5  27        300.37        320.24        14.92 o
   1   5  27        201.46        205.77        12.01 o
   2   5  27         51.47         46.91        12.51 o
   3   5  27         13.36         19.37         5.35 o
  -3   6  27         21.35         24.40         6.25 o
  -2   6  27         61.49         63.95         5.80 o
  -1   6  27         40.38         48.22         4.70 o
   0   6  27         22.68         16.71         4.55 o
   1   6  27         40.28         43.59         5.68 o
   2   6  27         58.91         59.26         6.46 o
   3   6  27         21.40         18.98         5.82 o
  -1   7  27          3.90          4.85         2.61 o
   0   7  27         67.42         85.61         6.58 o
   1   7  27          5.97          6.36         2.78 o
   0   0  28        282.89        280.43        21.16 o
   1   0  28        188.55        208.78        13.55 o
   2   0  28         71.67         77.35         6.16 o
   3   0  28          9.44         19.00         9.05 o
   4   0  28          0.08         -4.20         7.01 o
   5   0  28         45.92         40.01         7.61 o
  -5   1  28         26.78         16.76         3.77 o
  -4   1  28         21.57         13.54         5.84 o
  -3   1  28         60.45         55.06         6.25 o
  -2   1  28        103.49         97.25         9.60 o
  -1   1  28        190.13        177.47         8.78 o
   0   1  28        193.23        183.37         9.93 o
   1   1  28        205.36        212.46        12.20 o
   2   1  28         90.37         82.22         7.55 o
   3   1  28         51.68         49.53        12.16 o
   4   1  28         26.26         17.06         4.89 o
   5   1  28         23.28         11.39        13.85 o
  -4   2  28         46.35         53.25         5.82 o
  -3   2  28        171.17        171.42        12.21 o
  -2   2  28         63.63         57.98         5.78 o
  -1   2  28         40.71         30.52        10.34 o
   0   2  28         16.61          9.21         3.92 o
   1   2  28         48.62         42.50         6.62 o
   2   2  28         83.64         77.13         6.13 o
   3   2  28        169.51        155.99         9.77 o
   4   2  28         45.21         43.68        11.26 o
  -4   3  28         24.63         26.51         4.20 o
  -3   3  28          6.61          4.65         3.14 o
  -2   3  28         90.63        103.11         8.17 o
  -1   3  28        193.67        184.32        13.75 o
   0   3  28         75.18         77.58         9.40 o
   1   3  28        206.96        212.98        14.69 o
   2   3  28        104.03        101.01         8.27 o
   3   3  28          5.60          3.29         3.42 o
   4   3  28         19.23         13.71         7.59 o
  -4   4  28        117.25        141.12        14.80 o
  -3   4  28          7.25          3.72         6.64 o
  -2   4  28         72.09         82.81         9.09 o
  -1   4  28        155.08        153.23        12.87 o
   0   4  28         63.66         62.70         8.51 o
   1   4  28        135.08        140.35        10.50 o
   2   4  28         67.58         69.31        10.49 o
   3   4  28          9.73          9.01         4.39 o
   4   4  28        121.13        128.56        10.93 o
  -3   5  28         45.84         47.86        10.43 o
  -2   5  28         23.71         29.50        11.16 o
  -1   5  28        104.55        111.16        11.09 o
   0   5  28        298.75        309.38        14.51 o
   1   5  28         91.85         99.00         8.49 o
   2   5  28         28.14         24.17         4.99 o
   3   5  28         49.02         62.23         7.58 o
  -2   6  28         27.12         28.50         3.87 o
  -1   6  28         33.35         31.56         4.62 o
   0   6  28          0.13          4.74         3.86 o
   1   6  28         37.06         34.27         5.04 o
   2   6  28         27.34         31.65         4.69 o
  -1   7  28         11.06         12.96         3.84 o
   0   7  28         33.49         31.78         4.13 o
   1   7  28         11.27         17.80         4.00 o
   1   0  29          3.42         -3.06         8.55 o
   2   0  29          1.62         -1.08         2.37 o
   3   0  29         50.71         44.44        11.69 o
   4   0  29          2.03          9.96         7.99 o
  -4   1  29         24.40         28.61         5.97 o
  -3   1  29          8.39         10.74         8.53 o
  -2   1  29         30.19         30.21         6.11 o
  -1   1  29        237.23        234.22        11.74 o
   0   1  29        290.45        287.78        12.66 o
   1   1  29        238.95        232.96        11.42 o
   2   1  29         36.50         29.96         4.97 o
   3   1  29          4.75          4.86         7.11 o
   4   1  29         18.37         19.52         9.38 o
  -4   2  29         29.55         31.23         8.67 o
  -3   2  29          5.98          3.53         3.65 o
  -2   2  29        223.81        229.13        15.30 o
  -1   2  29        230.77        210.32        19.30 o
   0   2  29         11.35         12.05         4.29 o
   1   2  29        187.04        183.15        15.30 o
   2   2  29        239.57        223.07        12.12 o
   3   2  29          5.39          4.64         2.86 o
   4   2  29         26.55         28.60         6.47 o
  -4   3  29          5.52          4.94         3.60 o
  -3   3  29         47.41         51.80         6.14 o
  -2   3  29         31.46         27.46         4.43 o
  -1   3  29        551.10        523.67        22.51 o
   0   3  29          8.40          4.43         5.80 o
   1   3  29        562.44        555.11        23.45 o
   2   3  29         28.49         19.90         4.35 o
   3   3  29         49.64         53.01         9.60 o
   4   3  29          5.16          4.87         4.24 o
  -4   4  29          9.34         14.44         5.85 o
  -3   4  29         12.36         16.93         8.24 o
  -2   4  29         28.84         25.36         5.31 o
  -1   4  29         46.50         48.04         8.06 o
   0   4  29          9.39          7.19         5.32 o
   1   4  29         47.15         43.74         5.93 o
   2   4  29         31.87         26.87         5.82 o
   3   4  29         12.14          6.29         4.42 o
   4   4  29          8.34         11.93         4.10 o
  -3   5  29         18.54         13.74         7.22 o
  -2   5  29         24.15         20.54         4.58 o
  -1   5  29         14.05         10.91         4.87 o
   0   5  29          4.53          6.82         3.58 o
   1   5  29         15.94         12.53         4.01 o
   2   5  29         26.99         16.79         5.31 o
  -2   6  29         40.76         48.68         4.55 o
  -1   6  29         24.39         35.71         7.25 o
   0   6  29         33.98         25.81         4.65 o
   1   6  29         22.16         31.57         7.52 o
   2   6  29         37.80         42.95         5.07 o
   0   7  29        131.11        143.19         9.37 o
   0   0  30          3.14          5.63        21.63 o
   1   0  30         20.00         16.97         5.46 o
   2   0  30         75.75         76.60         6.44 o
   3   0  30          3.33          1.49         6.79 o
   4   0  30          1.80          5.22         6.37 o
  -4   1  30          0.11         -2.72         3.66 o
  -3   1  30         69.76         85.71        15.52 o
  -2   1  30         65.96         60.31         8.41 o
  -1   1  30          7.89          6.59         2.84 o
   0   1  30       1249.01       1260.40        33.12 o
   1   1  30         11.02         11.12         5.32 o
   2   1  30         71.11         57.84         6.65 o
   3   1  30         80.63         80.92        14.71 o
   4   1  30          0.32         -3.24         6.62 o
  -4   2  30         34.05         34.22         8.90 o
  -3   2  30         18.86         29.37         9.77 o
  -2   2  30         33.55         29.24         7.68 o
  -1   2  30          7.05          5.70         3.00 o
   0   2  30          4.09          2.71         4.68 o
   1   2  30          7.04          7.64         4.47 o
   2   2  30         27.17         21.76         4.57 o
   3   2  30         19.67         14.96         3.76 o
   4   2  30         33.36         33.48         7.23 o
  -4   3  30         36.30         35.08         5.25 o
  -3   3  30          0.97         -2.91         4.29 o
  -2   3  30        111.99        116.46         8.65 o
  -1   3  30         96.93         89.51         9.83 o
   0   3  30         10.12          2.95         6.57 o
   1   3  30         92.65         97.12         8.34 o
   2   3  30        114.93        109.61         8.64 o
   3   3  30          1.00         -3.39         3.39 o
   4   3  30         37.45         39.34         6.62 o
  -3   4  30         20.51         16.48         8.11 o
  -2   4  30        105.59        101.33         9.33 o
  -1   4  30         19.84         17.99         5.79 o
   0   4  30         23.50         22.69         6.27 o
   1   4  30         16.65         18.64         4.40 o
   2   4  30        106.17        109.34         9.87 o
   3   4  30         20.08         20.84         5.36 o
  -3   5  30         42.41         45.08         9.20 o
  -2   5  30         12.56         10.98         3.76 o
  -1   5  30        223.26        231.48        14.78 o
   0   5  30         37.17         42.71         5.95 o
   1   5  30        227.63        226.92        14.62 o
   2   5  30         10.71          9.71         3.61 o
   3   5  30         42.37         53.34         8.24 o
  -2   6  30          7.06          8.98         2.41 o
  -1   6  30         64.97         64.13         5.69 o
   0   6  30         48.21         57.13         5.93 o
   1   6  30         62.08         65.14         7.32 o
   2   6  30          6.84          5.59         6.66 o
   1   0  31        107.85         94.78         9.63 o
   2   0  31         30.39         20.30         3.90 o
   3   0  31         67.69         76.15        14.11 o
   4   0  31         94.12        123.46        15.97 o
  -4   1  31         15.54         16.43         4.52 o
  -3   1  31         47.75         51.05        12.51 o
  -2   1  31          3.45         -5.33         6.05 o
  -1   1  31        187.76        176.98        10.84 o
   0   1  31        403.87        415.63        16.33 o
   1   1  31        174.82        180.26        13.79 o
   2   1  31          1.89          0.59         3.28 o
   3   1  31         49.15         41.85        10.98 o
   4   1  31         13.48         11.82         4.05 o
  -4   2  31         16.13         11.32         5.83 o
  -3   2  31          8.96          5.73         6.57 o
  -2   2  31         76.21         82.29        19.56 o
  -1   2  31        144.47        131.68         9.33 o
   0   2  31          3.89         -0.08         3.62 o
   1   2  31        173.26        180.89        13.81 o
   2   2  31         68.70         59.17         8.82 o
   3   2  31          8.30          6.98         3.57 o
   4   2  31         15.62         13.94         3.81 o
  -4   3  31          3.86          4.91         2.69 o
  -3   3  31         31.16         40.06         8.60 o
  -2   3  31         30.89         21.03         3.97 o
  -1   3  31        203.65        187.09        13.64 o
   0   3  31         55.50         46.50         7.71 o
   1   3  31        204.16        195.58        11.58 o
   2   3  31         34.25         36.31         5.35 o
   3   3  31         31.95         43.75         5.87 o
   4   3  31          2.36         -0.25         3.79 o
  -3   4  31          2.34          4.39         5.96 o
  -2   4  31         53.12         51.00         6.68 o
  -1   4  31         30.39         30.35         6.82 o
   0   4  31         70.30         79.35         9.78 o
   1   4  31         25.78         26.17         5.82 o
   2   4  31         44.94         38.44         8.74 o
  -3   5  31          9.35         16.69         5.91 o
  -2   5  31         22.55         20.01         3.77 o
  -1   5  31         23.68         21.14         5.47 o
   0   5  31         34.75         43.04         9.03 o
   1   5  31         21.28         21.92         5.44 o
   2   5  31         21.24         23.25         4.78 o
   3   5  31          9.36          1.86         3.24 o
  -2   6  31         16.52         22.81         2.77 o
  -1   6  31          3.69         -1.14         2.14 o
   0   6  31        118.82        134.48        10.26 o
   1   6  31          4.26          9.60         3.88 o
   2   6  31         13.58         17.86         2.92 o
   0   0  32        718.80        792.02        40.23 o
   1   0  32        248.80        244.53        16.09 o
   2   0  32          0.09          1.39         2.48 o
   3   0  32          0.07         -3.84         7.50 o
   4   0  32         23.48         21.92         4.71 o
  -4   1  32          4.44          5.07         3.05 o
  -3   1  32         17.67         11.48         7.53 o
  -2   1  32         10.98          5.38         3.72 o
  -1   1  32        103.07        104.63         8.74 o
   0   1  32        308.59        325.40        15.02 o
   1   1  32        116.45        122.22         9.45 o
   2   1  32         16.41         15.00         5.51 o
   3   1  32         12.20         13.23         4.48 o
   4   1  32          4.78          5.25         3.19 o
  -4   2  32         22.08         26.89         6.07 o
  -3   2  32        101.62        107.77        14.84 o
  -2   2  32        113.37        107.44        10.28 o
  -1   2  32         50.74         50.66         6.03 o
   0   2  32        211.60        220.30        12.06 o
   1   2  32         58.01         57.05         6.81 o
   2   2  32         92.62         85.47         7.75 o
   3   2  32        109.63        109.67        19.12 o
   4   2  32         21.81         26.11         4.41 o
  -3   3  32          3.29          4.02         4.14 o
  -1   3  32         94.69         89.71         9.56 o
   0   3  32          0.55         -1.37         4.32 o
   1   3  32         84.11         95.54         8.40 o
   2   3  32         23.04         15.37         3.98 o
   3   3  32          3.58          8.33         2.94 o
  -3   4  32          8.29          6.37         5.29 o
  -2   4  32         59.57         67.55         7.34 o
  -1   4  32         53.40         46.54         7.70 o
   0   4  32          7.36          4.79         4.50 o
   1   4  32         61.22         58.68         6.57 o
   2   4  32         64.17         59.24         7.12 o
  -2   5  32          7.54         11.73         2.89 o
  -1   5  32          9.27          7.52         4.32 o
   0   5  32        161.83        168.20        12.84 o
   1   5  32         12.39         11.73         4.81 o
   2   5  32          5.52          5.46         2.95 o
  -1   6  32         60.36         63.67         6.64 o
   0   6  32         20.68         23.38         5.09 o
   1   6  32         55.28         64.01         6.62 o
   1   0  33         98.37         97.90         6.63 o
   2   0  33          0.23          1.05         4.13 o
   3   0  33        370.87        364.60        27.67 o
   4   0  33          4.86          3.50         2.81 o
  -4   1  33         30.02         24.59         7.03 o
  -3   1  33         11.88          8.11         6.33 o
  -2   1  33         85.38         80.68         8.25 o
  -1   1  33        249.66        236.26        12.49 o
   0   1  33         26.84         26.05         6.16 o
   1   1  33        239.63        250.31        13.21 o
   2   1  33         84.36         80.57         6.49 o
   3   1  33         14.82         11.04         4.12 o
   4   1  33         31.66         33.23        10.55 o
  -4   2  33         16.65         26.48         5.85 o
  -3   2  33          0.73          4.66         4.56 o
  -2   2  33         54.35         46.49         7.04 o
  -1   2  33        274.11        247.48        20.17 o
   0   2  33        410.89        454.28        19.34 o
   1   2  33        271.23        275.18        13.77 o
   2   2  33         52.75         50.54         6.01 o
   3   2  33          0.25          1.24         2.78 o
   4   2  33         18.25         23.51         3.92 o
  -3   3  33         20.11         22.80         4.88 o
  -2   3  33         32.02         26.32         4.12 o
  -1   3  33         22.87         23.93         5.99 o
   0   3  33          0.02         -4.58         4.58 o
   1   3  33         25.55         27.45         7.75 o
   2   3  33         22.25         22.12         4.11 o
   3   3  33         21.44         24.36         6.69 o
  -3   4  33          1.51          2.73         4.59 o
  -2   4  33         84.80         90.93         7.91 o
  -1   4  33          6.08         -0.34         4.33 o
   0   4  33         29.44         27.95         6.90 o
   1   4  33          3.93          5.57         3.30 o
   2   4  33         83.87         93.87         8.35 o
  -2   5  33         21.31         27.45         3.58 o
  -1   5  33         24.96         27.71         5.48 o
   0   5  33         47.45         43.00         7.07 o
   1   5  33         27.08         32.22         5.72 o
   2   5  33         22.14         25.58         4.99 o
  -1   6  33          1.07          6.72         2.65 o
   0   6  33          6.05          3.17         4.60 o
   1   6  33          1.82          2.51         2.46 o
   0   0  34         80.05         92.41        10.42 o
   1   0  34         69.46         64.77         5.37 o
   2   0  34          2.12         -4.12         4.46 o
   3   0  34          4.99          5.42         6.38 o
   4   0  34          0.54          0.72         2.59 o
  -3   1  34         14.79         14.56         6.99 o
  -2   1  34         85.75         90.99         7.77 o
  -1   1  34         25.11         27.62         5.26 o
   0   1  34         84.01         87.66        10.22 o
   1   1  34         19.00         15.79         4.63 o
   2   1  34         76.49         77.54         6.41 o
   3   1  34         14.83         12.97         4.02 o
   4   1  34         19.52         17.01         3.56 o
  -3   2  34         65.01         61.61        10.30 o
  -2   2  34         49.01         45.54        12.18 o
  -1   2  34          3.93         -0.09         2.92 o
   0   2  34          8.14          8.68         3.72 o
   1   2  34          1.69          2.37         3.55 o
   2   2  34         45.17         40.30         5.42 o
   3   2  34         64.82         62.29         6.65 o
  -3   3  34         11.87         11.61         6.11 o
  -2   3  34          5.76         10.38         3.60 o
  -1   3  34         89.32         92.26         9.67 o
   0   3  34         11.66         10.39         5.06 o
   1   3  34         96.44        105.47         8.72 o
   2   3  34          6.33          7.06         2.94 o
   3   3  34         11.98         17.79         5.89 o
  -3   4  34         28.04         20.60         5.74 o
  -2   4  34         30.15         28.46         4.70 o
  -1   4  34          7.98          9.14         4.63 o
   0   4  34         23.44         26.10         6.55 o
   1   4  34         11.22         11.64         3.34 o
   2   4  34         28.55         33.34         5.14 o
  -2   5  34         31.97         35.35         3.62 o
  -1   5  34         29.07         30.13         6.59 o
   0   5  34          0.42          4.82         3.78 o
   1   5  34         25.39         31.39         9.25 o
   2   5  34         30.45         41.45         4.57 o
   1   0  35         23.28         24.86         3.94 o
   2   0  35          8.66          5.57         3.07 o
   3   0  35         50.47         50.87        10.44 o
  -3   1  35          0.25          4.28         5.00 o
  -2   1  35         11.95         14.47         3.91 o
  -1   1  35         48.66         54.16         6.42 o
   0   1  35        100.83        122.10        11.80 o
   1   1  35         54.21         61.06         7.07 o
   2   1  35         16.32         13.11         3.29 o
   3   1  35          0.32         -3.09         3.43 o
  -3   2  35          4.45          8.99         5.90 o
  -2   2  35         26.86         27.97         5.29 o
  -1   2  35         25.91         19.84         4.34 o
   0   2  35         49.44         60.77         6.84 o
   1   2  35         29.65         26.67         5.23 o
   2   2  35         24.31         22.37         3.75 o
   3   2  35          6.06          6.39         5.09 o
  -3   3  35          8.26          7.58         4.73 o
  -2   3  35        129.52        141.04        14.23 o
  -1   3  35          0.02         -1.61         3.64 o
   0   3  35          8.68          7.14         4.42 o
   1   3  35          0.00          0.52         3.30 o
   2   3  35        126.63        128.85         8.26 o
   3   3  35          7.70          6.69         3.91 o
  -2   4  35         15.16         19.49         3.65 o
  -1   4  35         46.86         46.40         6.78 o
   0   4  35         16.51         20.13         4.46 o
   1   4  35         42.48         38.98         5.11 o
   2   4  35         17.11         15.24         6.17 o
  -1   5  35         30.08         27.36         4.80 o
   0   5  35         44.13         37.84         6.03 o
   1   5  35         35.24         30.88         5.16 o
   0   0  36         55.35         54.32         8.40 o
   1   0  36          3.86          3.48         3.40 o
   2   0  36         14.16         14.45         3.60 o
   3   0  36         20.69         14.48         3.85 o
  -3   1  36          8.05          3.73         4.80 o
  -2   1  36         86.79         85.42         7.14 o
  -1   1  36         28.68         30.89         4.43 o
   0   1  36        100.73        100.96         8.67 o
   1   1  36         29.91         35.77         4.97 o
   2   1  36         78.63         82.22         7.13 o
   3   1  36          8.63         10.70         6.15 o
  -3   2  36         15.45         18.35         7.29 o
  -2   2  36         17.51         20.55         3.64 o
  -1   2  36         70.09         80.72        11.96 o
   0   2  36         66.56         64.16         6.80 o
   1   2  36         63.89         63.84         7.05 o
   2   2  36         16.85         17.93         3.38 o
   3   2  36         19.69         16.36         6.12 o
  -3   3  36          2.83          9.13         4.67 o
  -2   3  36         26.30         26.94         6.77 o
  -1   3  36         44.05         48.97         6.98 o
   0   3  36         10.21          7.47         4.68 o
   1   3  36         47.83         47.76         5.92 o
   2   3  36         25.43         25.04         4.02 o
   3   3  36          3.35          2.83         2.46 o
  -2   4  36         13.07         11.87         4.41 o
  -1   4  36          8.15          5.96         4.02 o
   0   4  36          6.80          7.86         3.16 o
   1   4  36          8.14          9.34         4.20 o
  -1   5  36          9.08         11.30         3.35 o
   0   5  36          0.24         -1.29         3.58 o
   1   5  36          7.20          6.83         3.16 o
   1   0  37         11.60          7.04         3.94 o
   2   0  37         21.79         20.72         4.68 o
   3   0  37         39.49         35.08         4.79 o
  -3   1  37          8.51          9.81         4.01 o
  -2   1  37          2.48          1.45         2.69 o
  -1   1  37         38.60         34.60         4.44 o
   0   1  37         24.46         22.22         4.76 o
   1   1  37         30.79         29.36         4.49 o
   2   1  37          4.31         -2.86         3.30 o
   3   1  37          8.17         11.09         6.35 o
  -3   2  37          3.90          2.17         2.98 o
  -2   2  37          4.93          4.88         2.98 o
  -1   2  37          6.96          7.14         3.72 o
   0   2  37          0.36          0.56         3.19 o
   1   2  37          6.68          9.91         3.94 o
   2   2  37          6.22          6.07         2.37 o
   3   2  37          3.13         -1.20         3.40 o
  -2   3  37         42.76         51.12         5.58 o
  -1   3  37         14.19          9.35         4.18 o
   0   3  37          1.64          2.78         3.97 o
   1   3  37         14.43         10.46         3.44 o
   2   3  37         36.99         44.97         3.99 o
  -2   4  37         33.21         49.16        18.11 o
  -1   4  37         11.25         13.33         4.15 o
   0   4  37         77.46         95.05         7.14 o
   1   4  37         11.52         13.56         3.10 o
   2   4  37         31.72         31.28         3.18 o
   0   0  38         52.11         54.07        10.64 o
   1   0  38        211.62        241.22        12.12 o
   2   0  38          1.86         -0.47         2.45 o
   3   0  38          7.25         12.28         5.76 o
  -3   1  38         40.31         37.69         3.53 o
  -2   1  38         18.71         15.16         3.81 o
  -1   1  38         55.07         51.74         5.06 o
   0   1  38        102.81        110.31         7.58 o
   1   1  38         57.75         66.46         6.05 o
   2   1  38         23.35         22.66         3.83 o
   3   1  38         42.85         53.31         8.85 o
  -2   2  38         43.98         47.51         4.71 o
  -1   2  38          3.64          3.51         3.61 o
   0   2  38          9.83         10.45         3.87 o
   1   2  38          4.55          6.63         3.63 o
   2   2  38         48.79         50.80         4.92 o
  -2   3  38         20.76         25.20         3.89 o
  -1   3  38         40.22         42.64         6.01 o
   0   3  38         68.82         90.58         7.37 o
   1   3  38         39.13         40.56         5.18 o
   2   3  38         20.18         21.67         2.74 o
  -1   4  38         29.20         34.67         5.00 o
   0   4  38         11.20         11.25         3.25 o
   1   4  38         30.10         33.18         3.96 o
   1   0  39          0.45          0.31         3.55 o
   2   0  39          4.76          6.46         3.09 o
  -2   1  39         20.79         22.09         3.51 o
  -1   1  39         39.63         46.43         5.67 o
   0   1  39        194.90        210.65         8.71 o
   1   1  39         39.74         43.20         4.74 o
   2   1  39         16.81         14.14         3.08 o
  -2   2  39          9.40         12.29         2.58 o
  -1   2  39         60.19         71.64         5.32 o
   0   2  39         59.63         69.41         5.56 o
   1   2  39         56.62         65.59         5.53 o
   2   2  39          8.96          6.42         4.82 o
  -1   3  39         16.79         17.72         4.26 o
   0   3  39          6.61          0.55         2.70 o
   1   3  39         18.28         20.24         3.65 o
   0   4  39         19.27         21.66         3.41 o
   0   0  40          9.32          9.55         3.98 o
   1   0  40         10.64         11.21         3.49 o
   2   0  40          3.70          1.49         2.37 o
  -2   1  40          9.66          8.40         2.33 o
  -1   1  40         40.34         42.04         5.06 o
   0   1  40         28.01         28.74         4.14 o
   1   1  40         46.69         40.07         4.25 o
   2   1  40         11.59         17.14         3.53 o
  -2   2  40         62.74         65.71         4.55 o
  -1   2  40          6.18          7.12         2.28 o
   0   2  40          0.33          0.90         2.69 o
   1   2  40          7.28          4.35         2.34 o
   2   2  40         59.08         55.36         4.23 o
  -1   3  40          3.08          5.89         2.46 o
   0   3  40         90.22        106.17         7.06 o
   1   3  40          2.20          2.58         2.08 o
   1   0  41         13.66          8.30         3.47 o
   2   0  41        143.28        133.45         7.23 o
  -1   1  41         25.03         28.40         4.14 o
   1   1  41         23.22         25.74         3.40 o
  -1   2  41         55.48         61.09         5.09 o
   0   2  41          2.82          1.24         2.58 o
   1   2  41         57.36         67.50         5.67 o
   0   0  42         41.26         45.09         7.40 o
   1   0  42         92.92        101.54         7.44 o
  -1   1  42         36.70         43.79         3.89 o
   0   1  42          3.76          3.81         2.30 o
   1   1  42         31.19         32.36         3.38 o
   0   2  42          5.34          3.70         2.44 o
                                                
